# Supplementary material for: Client and healthcare worker experiences with differentiated HIV treatment models in Eswatini
Source: PLoS One. 2022 May 25;17(5):e0269020. doi: 10.1371/journal.pone.0269020 (PMC9132331; doi:10.1371/journal.pone.0269020)
Supplement: S2 Appendix — (CSV) [file pone.0269020.s002.csv]

StudyID	facilitytype	gender	maritalstatus	partnerstat	disclosure	disclosure_none	disclosure_partner	disclosure_family	disclosure_friend	disclosure_dontknow	disclosure_noanswer	educationlevel	employed	regions	facilityvisits_edited	facilityvisits_edited_multiple	traveltime	transppmonies	transportcost	waittime	generalsatisfaction	hcwlanguage	hcwlisten	hcwask	hcwquestions	hcwcharacter	appointments	artregimen	otherarttype	artduration	otherrefills	otherconditions	othercondition_diabetes	othercondition_hypertension	othercondition_mh	othercondition_asthma	othercondition_epilepsy	othercondition_tb	othercondition_meningitis	othercondition_other	othercondition_dontknow	othercondition_noanswer	otherconditions_other	offereddsd	dsdmodels	previouslydsd	previousdsd	reasonswitchmodel	ft_monthsinmodel
1	Clinic	Female	Married or domestic partnership	Yes, my partner is HIV negative	2 3 4	0	1	1	1	0	0	Secondary School	No	Manzini	Multiple times	2	0-30 minutes	5	E1-10	0-30 minutes	Very Satisfied	Yes	Yes	Yes	Yes	Yes	Yes, always	TDF/3TC/EFV		2-4 years	No					0	0	0	0					Less than six months ago	ART Fast Track	No			Less than six months
2	Clinic	Female	Widowed		3 4	0	0	1	1	0	0	Primary School	No	Manzini	Multiple times	2	0-30 minutes	5	E1-10	0-30 minutes	Very Satisfied	Yes	Yes	Yes	Yes	Yes	Yes, always	TDF/3TC/EFV		2-4 years	No					0	0	0	0					6 months to 1 year ago	ART Fast Track	No			6 months to 1 year
3	Clinic	Female	Widowed		2 3	0	1	1	0	0	0	Secondary School	No	Manzini	Multiple times	4	More than 60 minutes	30	E21-50	1-2 hours	Very Satisfied	Yes	Yes	Yes	Yes	Yes	Yes, always	AZT/3TC/NVP		5 or more years	No					0	0	0	0					6 months to 1 year ago	ART Fast Track	No			6 months to 1 year
4	Clinic	Male	Single, never married		3	0	0	1	0	0	0	Secondary School	Yes, full time	Manzini	Multiple times	2	31-60 minutes	8	E1-10	30-1 hour	Very Satisfied	Yes	Yes	Yes	Yes	Yes	Yes, always	TDF/3TC/EFV		2-4 years	No					0	0	0	0					3 or more years ago	ART Fast Track	No			6 months to 1 year
5	Clinic	Female	Widowed		3 4	0	0	1	1	0	0	Secondary School	No	Manzini	Multiple times	3	31-60 minutes	6	E1-10	0-30 minutes	Very Satisfied	Yes	Yes	Yes	Yes	Yes	Yes, always	AZT/3TC/EFV		5 or more years	No					0	0	0	0					Less than six months ago	ART Fast Track	No			Less than six months
6	Clinic	Male	Married or domestic partnership	Yes, my partner is HIV positive	2	0	1	0	0	0	0	Secondary School	No	Manzini	Multiple times	3	0-30 minutes	2	E1-10	0-30 minutes	Very Satisfied	Yes	Yes	Yes	Yes	Yes	Yes, always	TDF/3TC/EFV		5 or more years	No					0	0	0	0					6 months to 1 year ago	ART Fast Track	No			6 months to 1 year
7	Clinic	Female	Married or domestic partnership	No, I do not know my partner's HIV status	1	1	0	0	0	0	0	Primary School	No	Manzini	Multiple times	3	0-30 minutes	19	E11-20	0-30 minutes	Very Satisfied	Yes	Yes	Yes	Yes	Yes	Yes, always	TDF/3TC/DTG		5 or more years	No					0	0	0	0					6 months to 1 year ago	ART Fast Track	Yes	ART Fast Track	Not yet	Less than six months
8	Clinic	Male	Single, never married		3	0	0	1	0	0	0	Secondary School	Yes, full time	Manzini	Multiple times	2	0-30 minutes	8	E1-10	0-30 minutes	Very Satisfied	Yes	Yes	Yes	Yes	Yes	Yes, always	TDF/3TC/EFV		2-4 years	No					0	0	0	0					1 - 2 years ago	ART Fast Track	No			6 months to 1 year
9	Clinic	Female	Married or domestic partnership	Yes, my partner is HIV positive	2	0	1	0	0	0	0	Primary School	No	Manzini	Multiple times	3	0-30 minutes	19	E11-20	0-30 minutes	Very Satisfied	Yes	Yes	Yes	Yes	Yes	Yes, always	TDF/3TC/EFV		5 or more years	No					0	0	0	0					6 months to 1 year ago	ART Fast Track	Yes	ART Fast Track	No response	3 or more years
10	Clinic	Female	Married or domestic partnership	No, I do not know my partner's HIV status	2	0	1	0	0	0	0	Secondary School	No	Manzini	Multiple times	3	0-30 minutes	6	E1-10	0-30 minutes	Very Satisfied	Yes	Yes	Yes	Yes	Yes	Yes, always	TDF/3TC/DTG		5 or more years	No					0	0	0	0					6 months to 1 year ago	ART Fast Track	Yes	ART Fast Track	I can go for family centered care model because they can take care of my life when I'm sick	3 or more years
11	Clinic	Male	Single, never married		4	0	0	0	1	0	0	Primary School	Yes, part time or casual laborer	Manzini	I don't know		31-60 minutes	14	E11-20	0-30 minutes	Satisfied	Yes	Yes	Yes	Yes	Yes	Yes, always	TDF/3TC/EFV		2-4 years	No					0	0	0	0					1 - 2 years ago	ART Fast Track	Yes	ART Fast Track	Not yet	1-2 years
12	Clinic	Male	Married or domestic partnership	Yes, my partner is HIV positive	2	0	1	0	0	0	0	Tertiary education	Yes, full time	Manzini	Multiple times	2	31-60 minutes	44	E21-50	30-1 hour	Very Satisfied	No	Yes	Yes	Yes	Yes	Yes, always	TDF/3TC/DTG		5 or more years	No					0	0	0	0					6 months to 1 year ago	ART Fast Track	No			6 months to 1 year
13	Clinic	Female	Single, never married		2 3 4	0	1	1	1	0	0	Secondary School	No	Manzini	Multiple times	3	0-30 minutes	6	E1-10	0-30 minutes	Satisfied	Yes	Yes	Yes	Yes	Yes	Yes, always	TDF/3TC/EFV		2-4 years	No					0	0	0	0					3 or more years ago	ART Fast Track	No			3 or more years
14	Clinic	Male	Married or domestic partnership	No, I do not know my partner's HIV status	2	0	1	0	0	0	0	Primary School	Yes, part time or casual laborer	Manzini	Multiple times	3	More than 60 minutes	15	E11-20	30-1 hour	Very Satisfied	Yes	Yes	Yes	Yes	Yes	Yes, always	TDF/3TC/EFV		5 or more years	No					0	0	0	0					3 or more years ago	ART Fast Track	No			3 or more years
15	Hospital	Female	Married or domestic partnership	Yes, my partner is HIV positive	2 3 4	0	1	1	1	0	0	Secondary School	Yes, full time	Hhohho	Multiple times	3	0-30 minutes	0	No cost	0-30 minutes	Very Satisfied	Yes	Yes	Yes	Yes	Yes	Yes, always	TDF/3TC/NVP		5 or more years	Yes	2	0	1	0	0	0	0	0	0	0	0		6 months to 1 year ago	Facility based treatment club	No
16	Hospital	Male	Single, never married		3	0	0	1	0	0	0	Secondary School	No	Manzini	Multiple times	2	31-60 minutes	24	E21-50	1-2 hours	Satisfied	Yes	Yes	Yes	Yes	Yes	Yes, always	TDF/3TC/EFV		5 or more years	No					0	0	0	0					Less than six months ago	ART Fast Track	No			Less than six months
17	Hospital	Male	Widowed		2 3 4	0	1	1	1	0	0	Tertiary education	No	Hhohho	Multiple times	6	0-30 minutes	17	E11-20	30-1 hour	Satisfied	Yes	Yes	Yes	Yes	Yes	Yes, always	TDF/3TC/EFV		5 or more years	Yes	1 2	1	1	0	0	0	0	0	0	0	0		Less than six months ago	ART Fast Track	No			Less than six months
18	Hospital	Male	Married or domestic partnership	Yes, my partner is HIV negative	3	0	0	1	0	0	0	Secondary School	Yes, full time	Hhohho	Multiple times	2	More than 60 minutes	70	E51-150	0-30 minutes	Very Satisfied	Yes	Yes	Yes	Yes	Yes	Yes, always	TDF/3TC/DTG		2-4 years	Yes	1	1	0	0	0	0	0	0	0	0	0		6 months to 1 year ago	Facility based treatment club	No
19	Hospital	Female	Single, never married		2 3 4	0	1	1	1	0	0	Secondary School	No	Hhohho	Multiple times	4	More than 60 minutes	10	E1-10	Not applicable	Satisfied	Yes	Yes	Yes	Yes	Yes	Yes, always	TDF/3TC/DTG		5 or more years	Yes	2	0	1	0	0	0	0	0	0	0	0		6 months to 1 year ago	ART Fast Track	No			6 months to 1 year
20	Hospital	Male	Married or domestic partnership	Yes, my partner is HIV positive	2 3 4	0	1	1	1	0	0	Tertiary education	Yes, full time	Manzini	Multiple times	3	31-60 minutes	30	E21-50	1-2 hours	Satisfied	Yes	Yes	Yes	Yes	Yes	Yes, always	TDF/3TC/DTG		5 or more years	No					0	0	0	0					Less than six months ago	ART Fast Track	No			Less than six months
21	Hospital	Female	Single, never married		3	0	0	1	0	0	0	Secondary School	No	Hhohho	Multiple times	3	31-60 minutes	47	E21-50	1-2 hours	Very Satisfied	Yes	Yes	Yes	Yes	Yes	Yes, always	TDF/3TC/DTG		5 or more years	Yes	1	1	0	0	0	0	0	0	0	0	0		6 months to 1 year ago	Facility based treatment club	No
22	Hospital	Female	Married or domestic partnership	Yes, my partner is HIV positive	2 3 4	0	1	1	1	0	0	Primary School	Yes, full time	Hhohho	Multiple times	4	31-60 minutes	18	E11-20	3 or more hours	Satisfied	Yes	Yes	Yes	Yes	Yes	Yes, always	TDF/3TC/DTG		5 or more years	Yes	2	0	1	0	0	0	0	0	0	0	0		6 months to 1 year ago	ART Fast Track	No			6 months to 1 year
23	Hospital	Female	Single, never married		3 4	0	0	1	1	0	0	Secondary School	Yes, full time	Hhohho	Multiple times	3	31-60 minutes	2	E1-10	3 or more hours	Satisfied	Yes	Yes	Yes	Yes	Yes	Yes, always	ABC/3TC/ATV/r		5 or more years	Yes	1	1	0	0	0	0	0	0	0	0	0		6 months to 1 year ago	ART Fast Track	No			6 months to 1 year
24	Hospital	Male	Married or domestic partnership	Yes, my partner is HIV positive	2 3	0	1	1	0	0	0	I don't know	Yes, full time	Hhohho	Multiple times	4	More than 60 minutes	32	E21-50	3 or more hours	Satisfied	Yes	Yes	Yes	Yes	Yes	Yes, always	TDF/3TC/DTG		5 or more years	No					0	0	0	0					Less than six months ago	ART Fast Track	No			Less than six months
25	Hospital	Female	Single, never married		3	0	0	1	0	0	0	Secondary School	No	Hhohho	Multiple times	2	0-30 minutes	7	E1-10	3 or more hours	Very Satisfied	Yes	Yes	Yes	Yes	Yes	Yes, always	TDF/3TC/EFV		5 or more years	No					0	0	0	0					Less than six months ago	ART Fast Track	No			Less than six months
26	Hospital	Female	Single, never married		3 4	0	0	1	1	0	0	Primary School	Yes, full time	Hhohho	Multiple times	2	More than 60 minutes	15	E11-20	1-2 hours	Very Satisfied	Yes	Yes	Yes	Yes	Yes	Yes, always	TDF/3TC/DTG		5 or more years	Yes	1	1	0	0	0	0	0	0	0	0	0		6 months to 1 year ago	Facility based treatment club	No
27	Clinic	Female	Married or domestic partnership	Yes, my partner is HIV negative	3	0	0	1	0	0	0	Secondary School	Yes, full time	Hhohho	Multiple times	3	0-30 minutes	50	E21-50	0-30 minutes	Satisfied	Yes	Yes	Yes	Yes	Yes	Yes, always	TDF/3TC/DTG		1-2 years	No					0	0	0	0					Less than six months ago	ART Fast Track	No			Less than six months
28	Clinic	Female	Single, never married		3	0	0	1	0	0	0	Primary School	Yes, full time	Hhohho	Multiple times	3	0-30 minutes	15	E11-20	30-1 hour	Very Satisfied	Yes	Yes	Yes	Yes	Yes	Yes, always	TDF/3TC/EFV		2-4 years	No					0	0	0	0					6 months to 1 year ago	ART Fast Track	No			6 months to 1 year
29	Clinic	Male	Single, never married		3	0	0	1	0	0	0	Primary School	No	Hhohho	Multiple times	3	31-60 minutes	50	E21-50	30-1 hour	Very Satisfied	Yes	Yes	Yes	Yes	Yes	Yes, always	TDF/3TC/DTG		5 or more years	No					0	0	0	0					Less than six months ago	ART Fast Track	No			Less than six months
30	Clinic	Female	Single, never married		3	0	0	1	0	0	0	Primary School	Yes, full time	Hhohho	Multiple times	3	0-30 minutes	12	E11-20	0-30 minutes	Very Satisfied	Yes	Yes	Yes	Yes	Yes	Yes, always	ABC/3TC/LPV/r		1-2 years	No					0	0	0	0					6 months to 1 year ago	ART Fast Track	No			6 months to 1 year
31	Hospital	Female	Single, never married		3	0	0	1	0	0	0	Primary School	No	Hhohho	Multiple times	3	0-30 minutes	6	E1-10	0-30 minutes	Very Satisfied	Yes	Yes	Yes	Yes	Yes	Yes, always	TDF/3TC/DTG		5 or more years	No					0	0	0	0					I don't know	Family Centered Care Model	No
32	Clinic	Female	Widowed		6	0	0	0	0	0	1	Primary School	No	Hhohho	Multiple times	2	More than 60 minutes	30	E21-50	0-30 minutes	Very Satisfied	Yes	Yes	Yes	Yes	Yes	Yes, always	AZT/3TC/NVP		5 or more years	No					0	0	0	0					3 or more years ago	ART Fast Track	No			3 or more years
33	Health Center	Male	Widowed		3	0	0	1	0	0	0	Secondary School	Yes, full time	Shiselweni	Multiple times	3	31-60 minutes	50	E21-50	1-2 hours	Dissatisfied	Yes	Yes	Yes	Yes	Yes	Yes, always	AZT/3TC/DTG		5 or more years	No					0	0	0	0					1 - 2 years ago	Facility based treatment club	No
34	Health Center	Female	Married or domestic partnership	Yes, my partner is HIV positive	2	0	1	0	0	0	0	Primary School	No	Shiselweni	Multiple times	3	0-30 minutes	17	E11-20	0-30 minutes	Satisfied	Yes	Yes	Yes	Yes	Yes	Yes, always	AZT/3TC/EFV		5 or more years	No					0	0	0	0					1 - 2 years ago	Facility based treatment club	No
35	Health Center	Male	Married or domestic partnership	Yes, my partner is HIV positive	2	0	1	0	0	0	0	Secondary School	Yes, full time	Shiselweni	Multiple times	3	31-60 minutes	50	E21-50	30-1 hour	Very Satisfied	Yes	Yes	Yes	Yes	Yes	Yes, always	TDF/3TC/DTG		5 or more years	No					0	0	0	0					Less than six months ago	ART Fast Track	No			Less than six months
36	Health Center	Female	Married or domestic partnership	Yes, my partner is HIV positive	3	0	0	1	0	0	0	Secondary School	No	Shiselweni	Multiple times	3	31-60 minutes	25	E21-50	30-1 hour	Very Satisfied	Yes	Yes	Yes	Yes	Yes	Yes, always	TDF/3TC/DTG		5 or more years	No					0	0	0	0					6 months to 1 year ago	Facility based treatment club	No
37	Health Center	Male	Married or domestic partnership	Yes, my partner is HIV positive	2	0	1	0	0	0	0	Secondary School	Yes, full time	Shiselweni	Multiple times	3	0-30 minutes	12	E11-20	0-30 minutes	Very Satisfied	Yes	Yes	Yes	Yes	Yes	Yes, always	TDF/3TC/DTG		5 or more years	No					0	0	0	0					6 months to 1 year ago	Facility based treatment club	No
38	Health Center	Female	Widowed		1	1	0	0	0	0	0	Secondary School	Yes, full time	Shiselweni	I don't know		More than 60 minutes	15	E11-20	0-30 minutes	Very Satisfied	Yes	Yes	Yes	Yes	Yes	Yes, always	TDF/3TC/DTG		5 or more years	No					0	0	0	0					6 months to 1 year ago	ART Fast Track	No			6 months to 1 year
39	Health Center	Female	Married or domestic partnership	Yes, my partner is HIV positive	2	0	1	0	0	0	0	Secondary School	Yes, part time or casual laborer	Shiselweni	Multiple times	2	0-30 minutes	10	E1-10	1-2 hours	Very Satisfied	Yes	Yes	Yes	Yes	Yes	Yes, always	TDF/3TC/DTG		5 or more years	No					0	0	0	0					6 months to 1 year ago	ART Fast Track	No			1-2 years
40	Clinic	Male	Married or domestic partnership	Yes, my partner is HIV positive	2	0	1	0	0	0	0	I don't know	Yes, part time or casual laborer	Lubombo	Multiple times	2	0-30 minutes	8	E1-10	1-2 hours	Satisfied	Yes	Yes	No	Yes	Yes	Yes, always	TDF/3TC/EFV		5 or more years	No					0	0	0	0					I don't know	ART Fast Track	No			Less than six months
41	Clinic	Female	Married or domestic partnership	Yes, my partner is HIV positive	2	0	1	0	0	0	0	Primary School	Yes, part time or casual laborer	Lubombo	Multiple times	4	0-30 minutes	7	E1-10	1-2 hours	Satisfied	Yes	Yes	Yes	Yes	Yes	Yes, always	TDF/3TC/DTG		5 or more years	No					0	0	0	0					6 months to 1 year ago	ART Fast Track	No			1-2 years
42	Clinic	Female	Married or domestic partnership	Yes, my partner is HIV positive	2 3	0	1	1	0	0	0	Primary School	Yes, full time	Shiselweni	Multiple times	2	More than 60 minutes	14	E11-20	0-30 minutes	Very Satisfied	Yes	Yes	Yes	Yes	Yes	Yes, always	TDF/3TC/EFV		5 or more years	Yes	4	0	0	0	0	0	0	0	1	0	0	cervical problem	3 or more years ago	ART Fast Track	No			1-2 years
43	Clinic	Female	Married or domestic partnership	Yes, my partner is HIV positive	3	0	0	1	0	0	0	Prefer not to answer	Yes, full time	Lubombo	Multiple times	4	0-30 minutes	10	E1-10	0-30 minutes	Satisfied	Yes	Yes	Yes	Yes	Yes	Yes, sometimes	TDF/3TC/DTG		2-4 years	No					0	0	0	0					Less than six months ago	ART Fast Track	No			Less than six months
44	Clinic	Male	Widowed		2	0	1	0	0	0	0	Primary School	Yes, part time or casual laborer	Lubombo	Multiple times	3	31-60 minutes	15	E11-20	30-1 hour	Very Satisfied	Yes	Yes	Yes	Yes	Yes	Yes, always	TDF/3TC/DTG		5 or more years	Yes	3	0	0	1	0	0	0	0	0	0	0		1 - 2 years ago	ART Fast Track	No			1-2 years
45	Clinic	Male	Married or domestic partnership	Yes, my partner is HIV positive	3	0	0	1	0	0	0	Prefer not to answer	Yes, full time	Lubombo	Multiple times	3	0-30 minutes	5	E1-10	3 or more hours	Dissatisfied	Yes	Yes	Yes	Yes	Yes	Yes, sometimes	TDF/3TC/DTG		5 or more years	No					0	0	0	0					Less than six months ago	ART Fast Track	No			Less than six months
46	Clinic	Male	Single, never married		2	0	1	0	0	0	0	Primary School	Yes, full time	Lubombo	Multiple times	2	31-60 minutes	12	E11-20	30-1 hour	Very Satisfied	Yes	Yes	Yes	Yes	Yes	Yes, always	TDF/3TC/EFV		2-4 years	No					0	0	0	0					1 - 2 years ago	ART Fast Track	No			1-2 years
47	Clinic	Female	Married or domestic partnership	Yes, my partner is HIV positive	1	1	0	0	0	0	0	Secondary School	Yes, full time	Lubombo	Multiple times	5	0-30 minutes	20	E11-20	3 or more hours	Satisfied	Yes	Yes	Yes	Yes	Yes	Yes, sometimes	TDF/3TC/DTG		5 or more years	No					0	0	0	0					1 - 2 years ago	Family Centered Care Model	No
48	Clinic	Male	Single, never married		3	0	0	1	0	0	0	Primary School	No	Lubombo	Multiple times	3	More than 60 minutes	0	No cost	3 or more hours	Very Satisfied	Yes	Yes	Yes	Yes	Yes	Yes, always	TDF/3TC/EFV		5 or more years	Yes	4	0	0	0	1	0	0	0	1	0	0	asthma	1 - 2 years ago	Community ART group (CAG)	Yes	ART Fast Track	I had no money to travel to get the medication
49	Health Center	Female	Married or domestic partnership	Yes, my partner is HIV positive	2 3 4	0	1	1	1	0	0	Secondary School	No	Lubombo	Multiple times	3	More than 60 minutes	100	E51-150	3 or more hours	Very Satisfied	Yes	Yes	Yes	Yes	Yes	Yes, always	TDF/3TC/DTG		5 or more years	Yes	2	0	1	0	0	0	0	0	0	0	0		6 months to 1 year ago	ART Outreach	No
50	Health Center	Female	Married or domestic partnership	Yes, my partner is HIV positive	1	1	0	0	0	0	0	Primary School	No	Lubombo	Multiple times	3	More than 60 minutes	50	E21-50	3 or more hours	Very Satisfied	Yes	Yes	Yes	Yes	Yes	Yes, always	TDF/3TC/DTG		2-4 years	Yes	2	0	1	0	0	0	0	0	0	0	0		6 months to 1 year ago	ART Outreach	No
51	Health Center	Male	Single, never married		3	0	0	1	0	0	0	Primary School	No	Lubombo	Multiple times	3	More than 60 minutes	20	E11-20	3 or more hours	Very Dissatisfied	Yes	No	No	Yes	Yes	Yes, always	TDF/3TC/DTG		1-2 years	Yes	4	0	0	0	1	1	0	0	1	0	0	asthma epilepsy	Less than six months ago	ART Outreach	No
52	Clinic	Female	Widowed		1	1	0	0	0	0	0	Prefer not to answer	Yes, full time	Lubombo	Multiple times	6	0-30 minutes	5	E1-10	0-30 minutes	Very Satisfied	Yes	Yes	Yes	Yes	Yes	Yes, always	TDF/3TC/DTG		5 or more years	No					0	0	0	0					6 months to 1 year ago	Community ART group (CAG)	No
53	Health Center	Female	Married or domestic partnership	Yes, my partner is HIV positive	2 3 4	0	1	1	1	0	0	Primary School	Yes, full time	Lubombo	Multiple times	1	More than 60 minutes	25	E21-50	3 or more hours	Satisfied	Yes	Yes	Yes	Yes	Yes	Yes, always	TDF/3TC/EFV		5 or more years	No					0	0	0	0					Less than six months ago	ART Outreach	No
54	Health Center	Female	Widowed		3	0	0	1	0	0	0	Primary School	No	Lubombo	Multiple times	3	More than 60 minutes	16	E11-20	3 or more hours	Very Satisfied	Yes	Yes	No	No	Yes	Yes, always	TDF/3TC/DTG		5 or more years	No					0	0	0	0					6 months to 1 year ago	ART Outreach	No
55	Health Center	Female	Married or domestic partnership	Yes, my partner is HIV positive	2 3 4	0	1	1	1	0	0	Secondary School	No	Lubombo	Multiple times	4	31-60 minutes	10	E1-10	1-2 hours	Satisfied	Yes	Yes	Yes	Yes	Yes	Yes, always	TDF/3TC/DTG		1-2 years	No					0	0	0	0					Less than six months ago	ART Outreach	No
56	Health Center	Female	Married or domestic partnership	Yes, my partner is HIV positive	2	0	1	0	0	0	0	Primary School	No	Lubombo	Multiple times	3	More than 60 minutes	10	E1-10	1-2 hours	Satisfied	Yes	Yes	Yes	Yes	Yes	Yes, always	TDF/3TC/DTG		2-4 years	No					0	0	0	0					Less than six months ago	ART Outreach	No
57	Health Center	Female	Married or domestic partnership	Yes, my partner is HIV positive	3	0	0	1	0	0	0	Primary School	Yes, part time or casual laborer	Lubombo	Multiple times	3	More than 60 minutes	14	E11-20	3 or more hours	Very Satisfied	Yes	Yes	Yes	Yes	Yes	Yes, always	TDF/3TC/DTG		2-4 years	No					0	0	0	0					6 months to 1 year ago	ART Outreach	No
58	Health Center	Female	Widowed		2 3 4	0	1	1	1	0	0	Secondary School	Yes, full time	Lubombo	Multiple times	2	0-30 minutes	8	E1-10	1-2 hours	Satisfied	Yes	Yes	Yes	Yes	Yes	Yes, always	TDF/3TC/DTG		5 or more years	No					0	0	0	0					Less than six months ago	ART Outreach	No
59	Hospital	Female	Married or domestic partnership	Yes, my partner is HIV negative	2 3	0	1	1	0	0	0	Primary School	No	Manzini	Multiple times	3	0-30 minutes	9	E1-10	0-30 minutes	Very Satisfied	Yes	Yes	Yes	Yes	Yes	Yes, always	TDF/3TC/EFV		5 or more years	No					0	0	0	0					1 - 2 years ago	ART Fast Track	Yes	Community ART group (CAG)	I take medicine on time	1-2 years
60	Hospital	Female	Married or domestic partnership	Yes, my partner is HIV positive	2	0	1	0	0	0	0	Secondary School	Yes, full time	Manzini	Multiple times	5	More than 60 minutes	37	E21-50	1-2 hours	Very Dissatisfied	Yes	Yes	Yes	Yes	Yes	Yes, always	ABC/3TC/LPV/r		5 or more years	Yes	2	0	1	0	0	0	0	0	0	0	0		1 - 2 years ago	ART Fast Track	No			1-2 years
61	Hospital	Male	Married or domestic partnership	Yes, my partner is HIV positive	2 3	0	1	1	0	0	0	Secondary School	Yes, full time	Manzini	Multiple times	2	31-60 minutes	54	E51-150	0-30 minutes	Very Satisfied	Yes	Yes	Yes	Yes	Yes	Yes, always	TDF/3TC/EFV		5 or more years	No					0	0	0	0					3 or more years ago	ART Fast Track	No			1-2 years
62	Hospital	Male	Married or domestic partnership	Yes, my partner is HIV positive	3	0	0	1	0	0	0	Secondary School	Yes, full time	Manzini	Multiple times	3	31-60 minutes	15	E11-20	0-30 minutes	Satisfied	Yes	Yes	Yes	Yes	Yes	Yes, always	TDF/3TC/DTG		5 or more years	No					0	0	0	0					1 - 2 years ago	ART Fast Track	No			1-2 years
63	Hospital	Female	Married or domestic partnership	Yes, my partner is HIV positive	3	0	0	1	0	0	0	Secondary School	Yes, full time	Manzini	Multiple times	2	31-60 minutes	60	E51-150	0-30 minutes	Satisfied	Yes	Yes	Yes	Yes	Yes	Yes, always	TDF/3TC/DTG		5 or more years	No					0	0	0	0					1 - 2 years ago	ART Fast Track	No			1-2 years
64	Health Center	Female	Married or domestic partnership	Yes, my partner is HIV negative	3	0	0	1	0	0	0	Secondary School	Yes, part time or casual laborer	Hhohho	Multiple times	2	0-30 minutes	30	E21-50	1-2 hours	Very Satisfied	Yes	Yes	Yes	Yes	Yes	Yes, always	TDF/3TC/EFV		5 or more years	Yes	4	0	0	0	0	0	1	0	1	0	0	tb	Less than six months ago	ART Fast Track	No			Less than six months
65	Health Center	Female	Married or domestic partnership	Yes, my partner is HIV positive	3	0	0	1	0	0	0	Secondary School	Yes, part time or casual laborer	Hhohho	Multiple times	3	31-60 minutes	20	E11-20	30-1 hour	Very Satisfied	Yes	Yes	Yes	Yes	Yes	Yes, always	TDF/3TC/EFV		5 or more years	Yes	4	0	0	0	0	0	1	0	1	0	0	tb	Less than six months ago	Family Centered Care Model	Yes	I don't know	They were giving us opportunity to come once as a family
66	Health Center	Female	Widowed		3	0	0	1	0	0	0	Secondary School	Yes, full time	Hhohho	Multiple times	3	More than 60 minutes	30	E21-50	30-1 hour	Very Satisfied	Yes	Yes	Yes	Yes	Yes	Yes, sometimes	TDF/3TC/DTG		5 or more years	No					0	0	0	0					Less than six months ago	ART Fast Track	No			6 months to 1 year
67	Clinic	Female	Married or domestic partnership	Yes, my partner is HIV negative	2 3	0	1	1	0	0	0	Secondary School	No	Hhohho	Multiple times	4	0-30 minutes	14	E11-20	1-2 hours	Dissatisfied	Yes	No	Yes	No	No	Yes, always	TDF/3TC/EFV		5 or more years	No					0	0	0	0					Less than six months ago	Community ART group (CAG)	No
68	Health Center	Male	Married or domestic partnership	Yes, my partner is HIV negative	2	0	1	0	0	0	0	Primary School	Yes, part time or casual laborer	Hhohho	Multiple times	3	0-30 minutes	10	E1-10	0-30 minutes	Very Satisfied	Yes	Yes	Yes	Yes	Yes	Yes, always	TDF/3TC/DTG		5 or more years	No					0	0	0	0					1 - 2 years ago	ART Fast Track	No			1-2 years
69	Health Center	Male	Married or domestic partnership	Yes, my partner is HIV positive	3	0	0	1	0	0	0	I don't know	Yes, full time	Hhohho	Multiple times	2	0-30 minutes	5	E1-10	30-1 hour	Very Satisfied	Yes	Yes	Yes	Yes	Yes	Yes, always	TDF/3TC/DTG		5 or more years	No					0	0	0	0					Less than six months ago	Family Centered Care Model	No
70	Clinic	Female	Widowed		3 4	0	0	1	1	0	0	Primary School	Yes, full time	Hhohho	Multiple times	3	More than 60 minutes	6	E1-10	0-30 minutes	Satisfied	Yes	Yes	Yes	Yes	Yes	Yes, always	TDF/3TC/DTG		5 or more years	No					0	0	0	0					Less than six months ago	Community ART group (CAG)	No
71	Clinic	Female	Married or domestic partnership	Yes, my partner is HIV positive	2 3	0	1	1	0	0	0	Secondary School	No	Hhohho	Multiple times	8	0-30 minutes	14	E11-20	3 or more hours	Satisfied	Yes	Yes	Yes	Yes	No	Yes, always	TDF/3TC/EFV		5 or more years	No					0	0	0	0					Less than six months ago	Community ART group (CAG)	No
72	Health Center	Male	Married or domestic partnership	Yes, my partner is HIV positive	2	0	1	0	0	0	0	Primary School	Yes, part time or casual laborer	Hhohho	Multiple times	1	0-30 minutes	15	E11-20	0-30 minutes	Very Satisfied	Yes	Yes	Yes	Yes	Yes	Yes, always	TDF/3TC/DTG		5 or more years	No					0	0	0	0					Less than six months ago	ART Fast Track	No			Less than six months
73	Clinic	Female	Widowed		3 4	0	0	1	1	0	0	Primary School	Yes, part time or casual laborer	Hhohho	Multiple times	4	0-30 minutes	6	E1-10	1-2 hours	Satisfied	Yes	Yes	Yes	Yes	Yes	Yes, always	TDF/3TC/EFV		5 or more years	No					0	0	0	0					Less than six months ago	Community ART group (CAG)	No
74	Health Center	Male	Married or domestic partnership	Yes, my partner is HIV positive	3	0	0	1	0	0	0	I don't know	Yes, full time	Hhohho	Multiple times	3	More than 60 minutes	12	E11-20	3 or more hours	Dissatisfied	Yes	Yes	Yes	Yes	Yes	Yes, always	TDF/3TC/DTG		5 or more years	No					0	0	0	0					6 months to 1 year ago	ART Fast Track	No			6 months to 1 year
75	Clinic	Female	Married or domestic partnership	Yes, my partner is HIV positive	2	0	1	0	0	0	0	Primary School	No	Shiselweni	Multiple times	3	31-60 minutes	14	E11-20	0-30 minutes	Satisfied	Yes	Yes	Yes	Yes	Yes	Yes, always	TDF/3TC/EFV		2-4 years	No					0	0	0	0					6 months to 1 year ago	ART Fast Track	No			6 months to 1 year
76	Clinic	Female	Married or domestic partnership	No, I do not know my partner's HIV status	3	0	0	1	0	0	0	Secondary School	Yes, part time or casual laborer	Hhohho	Multiple times	2	0-30 minutes	12	E11-20	1-2 hours	Satisfied	Yes	Yes	Yes	Yes	Yes	Yes, always	AZT/3TC/NVP		5 or more years	No					0	0	0	0					6 months to 1 year ago	ART Fast Track	No			6 months to 1 year
77	Clinic	Female	Married or domestic partnership	Yes, my partner is HIV negative	2 3	0	1	1	0	0	0	Primary School	Yes, full time	Shiselweni	Multiple times	2	31-60 minutes	40	E21-50	1-2 hours	Dissatisfied	Yes	Yes	Yes	Yes	Yes	Yes, always	TDF/3TC/EFV		5 or more years	No					0	0	0	0					Less than six months ago	ART Fast Track	No			Less than six months
78	Clinic	Female	Married or domestic partnership	Yes, my partner is HIV positive	3	0	0	1	0	0	0	Primary School	Yes, full time	Hhohho	Multiple times	3	31-60 minutes	10	E1-10	30-1 hour	Very Satisfied	Yes	Yes	Yes	Yes	Yes	Yes, always	TDF/3TC/DTG		5 or more years	No					0	0	0	0					6 months to 1 year ago	Community ART group (CAG)	No
79	Health Center	Female	Single, never married		3	0	0	1	0	0	0	Primary School	Yes, full time	Hhohho	Multiple times	4	0-30 minutes	6	E1-10	30-1 hour	Satisfied	Yes	Yes	Yes	Yes	Yes	Yes, always	TDF/3TC/DTG		5 or more years	No					0	0	0	0					Less than six months ago	ART Fast Track	No			Less than six months
80	Clinic	Female	Married or domestic partnership	No, I do not know my partner's HIV status	2 3	0	1	1	0	0	0	Secondary School	No	Lubombo	Multiple times	3	More than 60 minutes	50	E21-50	1-2 hours	Dissatisfied	Yes	Yes	No	No	No	Yes, always	TDF/3TC/EFV		1-2 years	No					0	0	0	0					Less than six months ago	ART Fast Track	No			Less than six months
81	Health Center	Female	Single, never married		3	0	0	1	0	0	0	Tertiary education	Yes, full time	Hhohho	Multiple times	2	0-30 minutes	150	E51-150	0-30 minutes	Very Satisfied	Yes	Yes	Yes	Yes	Yes	Yes, always	TDF/3TC/EFV		5 or more years	No					0	0	0	0					Less than six months ago	ART Fast Track	No			Less than six months
82	Clinic	Female	Married or domestic partnership	Yes, my partner is HIV positive	2 3	0	1	1	0	0	0	Primary School	Yes, full time	Lubombo	Multiple times	2	31-60 minutes	20	E11-20	30-1 hour	Satisfied	Yes	Yes	Yes	Yes	Yes	Yes, always	TDF/3TC/EFV		2-4 years	No					0	0	0	0					6 months to 1 year ago	ART Fast Track	No			6 months to 1 year
83	Clinic	Male	Married or domestic partnership	Yes, my partner is HIV positive	2 3 4	0	1	1	1	0	0	Primary School	Yes, part time or casual laborer	Lubombo	Multiple times	3	0-30 minutes	7	E1-10	1-2 hours	Very Satisfied	Yes	Yes	Yes	Yes	Yes	Yes, always	TDF/3TC/DTG		1-2 years	No					0	0	0	0					6 months to 1 year ago	ART Fast Track	No			6 months to 1 year
84	Clinic	Male	Married or domestic partnership	Yes, my partner is HIV positive	2 3 4	0	1	1	1	0	0	Primary School	Yes, part time or casual laborer	Lubombo	Multiple times	4	More than 60 minutes	2	E1-10	3 or more hours	Satisfied	Yes	Yes	Yes	Yes	Yes	Yes, always	TDF/3TC/DTG		5 or more years	No					0	0	0	0					1 - 2 years ago	ART Fast Track	No			1-2 years
85	Health Center	Female	Married or domestic partnership	Yes, my partner is HIV positive	2	0	1	0	0	0	0	Secondary School	Yes, full time	Hhohho	Multiple times	3	0-30 minutes	6	E1-10	0-30 minutes	Very Satisfied	Yes	Yes	Yes	Yes	Yes	Yes, always	TDF/3TC/DTG		5 or more years	No					0	0	0	0					6 months to 1 year ago	Family Centered Care Model	No
86	Clinic	Female	Married or domestic partnership	Yes, my partner is HIV positive	3	0	0	1	0	0	0	Secondary School	Yes, full time	Manzini	Multiple times	3	0-30 minutes	5	E1-10	0-30 minutes	Very Satisfied	Yes	Yes	Yes	Yes	Yes	Yes, always	TDF/3TC/DTG		1-2 years	Yes	2	0	1	0	0	0	0	0	0	0	0		6 months to 1 year ago	Community ART group (CAG)	No
87	Clinic	Female	Married or domestic partnership	Yes, my partner is HIV positive	2	0	1	0	0	0	0	Primary School	No	Manzini	Multiple times	3	More than 60 minutes	10	E1-10	1-2 hours	Neutral	Yes	Yes	Yes	Yes	Yes	Yes, always	TDF/3TC/DTG		5 or more years	No					0	0	0	0					Less than six months ago	Family Centered Care Model	No
88	Clinic	Female	Married or domestic partnership	Yes, my partner is HIV positive	3	0	0	1	0	0	0	Primary School	No	Manzini	Multiple times	3	More than 60 minutes	12	E11-20	0-30 minutes	Satisfied	Yes	Yes	Yes	Yes	Yes	Yes, sometimes	TDF/3TC/DTG		5 or more years	No					0	0	0	0					1 - 2 years ago	Family Centered Care Model	No
89	Clinic	Female	Single, never married		3	0	0	1	0	0	0	Secondary School	No	Manzini	Multiple times	2	0-30 minutes	0	No cost	0-30 minutes	Very Satisfied	Yes	Yes	Yes	Yes	Yes	Yes, always	TDF/3TC/EFV		5 or more years	No					0	0	0	0					6 months to 1 year ago	ART Outreach	No
90	Clinic	Female	Widowed		2 3 4	0	1	1	1	0	0	Secondary School	No	Shiselweni	Multiple times	1	31-60 minutes	14	E11-20	3 or more hours	Dissatisfied	Yes	Yes	Yes	Yes	No	Yes, always	TDF/3TC/EFV		5 or more years	No					0	0	0	0					1 - 2 years ago	Community ART group (CAG)	No
91	Clinic	Female	Divorced		3	0	0	1	0	0	0	Primary School	Yes, full time	Manzini	Multiple times	3	0-30 minutes	0	No cost	0-30 minutes	Very Dissatisfied	Yes	Yes	Yes	Yes	Yes	Yes, sometimes	TDF/3TC/DTG		5 or more years	No					0	0	0	0					Less than six months ago	ART Outreach	No
92	Clinic	Female	Single, never married		5	0	0	0	0	1	0	Secondary School	No	Shiselweni	Multiple times	2	More than 60 minutes	7	E1-10	3 or more hours	Dissatisfied	Yes	Yes	Yes	Yes	Yes	Yes, always	TDF/3TC/EFV		5 or more years	No					0	0	0	0					3 or more years ago	Community ART group (CAG)	Yes	ART Fast Track	Taking turns to go to the clinic because indont always have money for transport so having a group did cover for those problems
93	Clinic	Female	Widowed		2 3 4	0	1	1	1	0	0	Secondary School	No	Shiselweni	Multiple times	2	0-30 minutes	7	E1-10	3 or more hours	Dissatisfied	Yes	Yes	Yes	Yes	Yes	Yes, always	TDF/3TC/DTG		5 or more years	No					0	0	0	0					3 or more years ago	Community ART group (CAG)	No
94	Clinic	Female	Single, never married		1	1	0	0	0	0	0	Primary School	No	Manzini	Multiple times	2	0-30 minutes	0	No cost	0-30 minutes	Very Satisfied	Yes	Yes	Yes	Yes	Yes	Yes, always	TDF/3TC/EFV		5 or more years	No					0	0	0	0					3 or more years ago	ART Outreach	No
95	Clinic	Male	Married or domestic partnership	Yes, my partner is HIV positive	3	0	0	1	0	0	0	Primary School	No	Shiselweni	Multiple times	2	More than 60 minutes	30	E21-50	3 or more hours	Neutral	Yes	Yes	Yes	Yes	Yes	Yes, always	TDF/3TC/DTG		5 or more years	No					0	0	0	0					1 - 2 years ago	Community ART group (CAG)	No
96	Clinic	Female	Single, never married		2 3	0	1	1	0	0	0	Primary School	No	Shiselweni	Multiple times	1	More than 60 minutes	36	E21-50	3 or more hours	Dissatisfied	Yes	Yes	No	No	No	Yes, always	TDF/3TC/DTG		5 or more years	No					0	0	0	0					1 - 2 years ago	Community ART group (CAG)	No
97	Clinic	Female	Married or domestic partnership	Yes, my partner is HIV positive	2 3	0	1	1	0	0	0	Primary School	No	Shiselweni	Multiple times	1	More than 60 minutes	30	E21-50	3 or more hours	Dissatisfied	Yes	Yes	No	No	Yes	Yes, always	TDF/3TC/DTG		5 or more years	No					0	0	0	0					1 - 2 years ago	Community ART group (CAG)	No
98	Clinic	Female	Widowed		3	0	0	1	0	0	0	Primary School	Yes, full time	Hhohho	Multiple times	4	0-30 minutes	10	E1-10	0-30 minutes	Very Satisfied	Yes	Yes	Yes	Yes	Yes	Yes, sometimes	TDF/3TC/DTG		2-4 years	Yes	2	0	1	0	0	0	0	0	0	0	0		Less than six months ago	Community ART group (CAG)	No
99	Clinic	Male	Married or domestic partnership	No, I do not know my partner's HIV status	2	0	1	0	0	0	0	Primary School	Yes, full time	Hhohho	Multiple times	3	0-30 minutes	10	E1-10	1-2 hours	Satisfied	Yes	Yes	Yes	Yes	Yes	Yes, always	TDF/3TC/EFV		5 or more years	No					0	0	0	0					Less than six months ago	Community ART group (CAG)	No
100	Clinic	Female	Married or domestic partnership	No, I do not know my partner's HIV status	2 3 4	0	1	1	1	0	0	Primary School	No	Hhohho	Multiple times	2	31-60 minutes	10	E1-10	1-2 hours	Very Satisfied	Yes	Yes	Yes	Yes	Yes	Yes, always	TDF/3TC/EFV		1-2 years	No					0	0	0	0					Less than six months ago	Community ART group (CAG)	No
101	Clinic	Female	Single, never married		3	0	0	1	0	0	0	Primary School	Yes, full time	Hhohho	Multiple times	3	0-30 minutes	10	E1-10	0-30 minutes	Satisfied	Yes	Yes	Yes	Yes	Yes	Yes, always	TDF/3TC/DTG		2-4 years	No					0	0	0	0					Less than six months ago	Community ART group (CAG)	No
102	Hospital	Male	Married or domestic partnership	Yes, my partner is HIV positive	2	0	1	0	0	0	0	Primary School	No	Lubombo	Multiple times	2	0-30 minutes	10	E1-10	1-2 hours	Very Satisfied	Yes	Yes	Yes	Yes	Yes	Yes, always	AZT/3TC/NVP		5 or more years	No					0	0	0	0					6 months to 1 year ago	ART Outreach	No
103	Hospital	Female	Single, never married		3	0	0	1	0	0	0	Primary School	No	Lubombo	Multiple times	2	0-30 minutes	0	No cost	30-1 hour	Very Satisfied	Yes	Yes	Yes	Yes	Yes	Yes, always	TDF/3TC/EFV		5 or more years	No					0	0	0	0					3 or more years ago	ART Outreach	No
104	Hospital	Male	Single, never married		3	0	0	1	0	0	0	Primary School	Yes, full time	Lubombo	Multiple times	2	31-60 minutes	10	E1-10	1-2 hours	Neutral	Yes	Yes	Yes	Yes	Yes	Yes, always	TDF/3TC/DTG		2-4 years	No					0	0	0	0					6 months to 1 year ago	ART Outreach	No
105	Hospital	Female	Widowed		2 3 4	0	1	1	1	0	0	Primary School	No	Lubombo	Multiple times	2	0-30 minutes	0	No cost	30-1 hour	Neutral	Yes	Yes	Yes	Yes	Yes	Yes, always	TDF/3TC/DTG		5 or more years	No					0	0	0	0					6 months to 1 year ago	ART Outreach	No
106	Hospital	Female	Single, never married		2 3	0	1	1	0	0	0	Primary School	No	Lubombo	Multiple times	3	31-60 minutes	5	E1-10	1-2 hours	Satisfied	Yes	Yes	Yes	Yes	Yes	Yes, always	TDF/3TC/NVP		5 or more years	No					0	0	0	0					6 months to 1 year ago	ART Outreach	No
107	Hospital	Female	Married or domestic partnership	Yes, my partner is HIV positive	2 3	0	1	1	0	0	0	Primary School	No	Lubombo	Multiple times	3	0-30 minutes	2	E1-10	1-2 hours	Dissatisfied	Yes	Yes	Yes	Yes	Yes	Yes, always	TDF/3TC/EFV		1-2 years	No					0	0	0	0					Less than six months ago	ART Outreach	No
108	Clinic	Male	Single, never married		2 3	0	1	1	0	0	0	Secondary School	Yes, full time	Hhohho	Multiple times	2	31-60 minutes	20	E11-20	0-30 minutes	Very Satisfied	Yes	Yes	Yes	Yes	Yes	Yes, always	TDF/3TC/DTG		5 or more years	No					0	0	0	0					Less than six months ago	ART Fast Track	No			Less than six months
109	Clinic	Male	Married or domestic partnership	Yes, my partner is HIV negative	2 3 4	0	1	1	1	0	0	Secondary School	Yes, full time	Hhohho	Multiple times	3	0-30 minutes	30	E21-50	30-1 hour	Very Satisfied	Yes	Yes	Yes	Yes	Yes	Yes, always	TDF/3TC/DTG		5 or more years	No					0	0	0	0					Less than six months ago	ART Fast Track	No			Less than six months
110	Clinic	Male	Married or domestic partnership	Yes, my partner is HIV positive	2	0	1	0	0	0	0	Primary School	No	Hhohho	Multiple times	4	More than 60 minutes	14	E11-20	30-1 hour	Very Satisfied	Yes	Yes	Yes	Yes	Yes	Yes, always	TDF/3TC/DTG		5 or more years	No					0	0	0	0					1 - 2 years ago	ART Fast Track	No			1-2 years
111	Clinic	Female	Married or domestic partnership	Yes, my partner is HIV positive	2 3	0	1	1	0	0	0	Primary School	No	Hhohho	Multiple times	3	0-30 minutes	9	E1-10	30-1 hour	Dissatisfied	Yes	Yes	Yes	Yes	Yes	Yes, always	TDF/3TC/EFV		2-4 years	No					0	0	0	0					6 months to 1 year ago	ART Fast Track	No			1-2 years
112	Clinic	Female	Single, never married		3	0	0	1	0	0	0	Primary School	Yes, part time or casual laborer	Hhohho	Multiple times	3	31-60 minutes	80	E51-150	1-2 hours	Dissatisfied	Yes	Yes	Yes	Yes	Yes	Yes, always	TDF/3TC/DTG		5 or more years	No					0	0	0	0					Less than six months ago	ART Fast Track	No			Less than six months
113	Clinic	Male	Married or domestic partnership	Yes, my partner is HIV positive	2 3	0	1	1	0	0	0	Secondary School	Yes, part time or casual laborer	Hhohho	Multiple times	3	31-60 minutes	20	E11-20	30-1 hour	Very Satisfied	Yes	Yes	Yes	Yes	Yes	Yes, always	TDF/3TC/DTG		2-4 years	No					0	0	0	0					1 - 2 years ago	ART Fast Track	No			1-2 years
114	Clinic	Female	Single, never married		3 4	0	0	1	1	0	0	Secondary School	No	Manzini	Multiple times	1	0-30 minutes	0	No cost	30-1 hour	Very Satisfied	Yes	Yes	Yes	Yes	Yes	Yes, always	TDF/3TC/EFV		5 or more years	No					0	0	0	0					Less than six months ago	Community ART group (CAG)	No
115	Clinic	Female	Married or domestic partnership	Yes, my partner is HIV positive	3	0	0	1	0	0	0	Primary School	Yes, full time	Shiselweni	Multiple times	3	More than 60 minutes	6	E1-10	0-30 minutes	Very Satisfied	Yes	Yes	Yes	Yes	Yes	Yes, sometimes	TDF/3TC/DTG		2-4 years	No					0	0	0	0					3 or more years ago	Community ART group (CAG)	No
116	Clinic	Female	Divorced		3	0	0	1	0	0	0	Primary School	No	Manzini	Multiple times	1	0-30 minutes	0	No cost	0-30 minutes	Very Satisfied	Yes	Yes	Yes	Yes	Yes	Yes, always	TDF/3TC/DTG		5 or more years	No					0	0	0	0					1 - 2 years ago	Community ART group (CAG)	No
117	Clinic	Female	Widowed		3 4	0	0	1	1	0	0	Secondary School	No	Shiselweni	Multiple times	2	0-30 minutes	2	E1-10	3 or more hours	Dissatisfied	Yes	Yes	Yes	Yes	Yes	Yes, always	TDF/3TC/DTG		5 or more years	No					0	0	0	0					Less than six months ago	ART Outreach	No
118	Clinic	Female	Widowed		3	0	0	1	0	0	0	Secondary School	No	Manzini	Multiple times	1	0-30 minutes	0	No cost	0-30 minutes	Very Satisfied	Yes	Yes	Yes	Yes	Yes	Yes, always	TDF/3TC/EFV		5 or more years	No					0	0	0	0					Less than six months ago	Community ART group (CAG)	No
119	Clinic	Female	Widowed		3	0	0	1	0	0	0	Primary School	Yes, full time	Shiselweni	Multiple times	3	0-30 minutes	5	E1-10	0-30 minutes	Very Satisfied	Yes	Yes	Yes	Yes	Yes	Yes, sometimes	TDF/3TC/DTG		5 or more years	No					0	0	0	0					1 - 2 years ago	ART Outreach	No
120	Clinic	Female	Widowed		2 3 4	0	1	1	1	0	0	Primary School	No	Shiselweni	Multiple times	4	0-30 minutes	2	E1-10	1-2 hours	Dissatisfied	Yes	Yes	Yes	Yes	Yes	Yes, always	TDF/3TC/DTG		5 or more years	No					0	0	0	0					Less than six months ago	ART Outreach	No
121	Clinic	Female	Single, never married		3	0	0	1	0	0	0	Primary School	Yes, full time	Shiselweni	Multiple times	4	0-30 minutes	5	E1-10	0-30 minutes	Very Satisfied	Yes	Yes	Yes	Yes	Yes	Yes, always	TDF/3TC/DTG		5 or more years	No					0	0	0	0					1 - 2 years ago	ART Outreach	No
122	Clinic	Female	Widowed		3 4	0	0	1	1	0	0	Primary School	No	Shiselweni	Multiple times	5	31-60 minutes	2	E1-10	1-2 hours	Neutral	Yes	Yes	Yes	Yes	Yes	Yes, sometimes	TDF/3TC/DTG		5 or more years	No					0	0	0	0					Less than six months ago	ART Outreach	No
123	Clinic	Female	Widowed		1	1	0	0	0	0	0	Primary School	Yes, full time	Shiselweni	Multiple times	3	0-30 minutes	5	E1-10	0-30 minutes	Very Satisfied	Yes	Yes	Yes	Yes	Yes	Yes, always	TDF/3TC/DTG		5 or more years	No					0	0	0	0					1 - 2 years ago	ART Outreach	No
124	Clinic	Female	Widowed		3	0	0	1	0	0	0	I don't know	Yes, full time	Shiselweni	Multiple times	3	31-60 minutes	5	E1-10	0-30 minutes	Satisfied	Yes	Yes	Yes	Yes	Yes	Yes, always	TDF/3TC/DTG		5 or more years	Yes	1	1	0	0	0	0	0	0	0	0	0		1 - 2 years ago	ART Outreach	No
125	Clinic	Female	Divorced		2 3	0	1	1	0	0	0	Secondary School	No	Shiselweni	Multiple times	5	0-30 minutes	2	E1-10	3 or more hours	Satisfied	Yes	Yes	Yes	Yes	Yes	Yes, always	TDF/3TC/DTG		5 or more years	Yes	4	0	0	0	0	0	1	0	1	0	0	tb	Less than six months ago	ART Outreach	No
126	Clinic	Female	Single, never married		3	0	0	1	0	0	0	I don't know	Yes, full time	Shiselweni	Multiple times	3	31-60 minutes	5	E1-10	0-30 minutes	Very Satisfied	Yes	Yes	Yes	Yes	Yes	Yes, always	TDF/3TC/DTG		5 or more years	No					0	0	0	0					1 - 2 years ago	ART Outreach	No
127	Clinic	Female	Married or domestic partnership	Yes, my partner is HIV positive	3	0	0	1	0	0	0	Secondary School	No	Manzini	Multiple times	2	0-30 minutes	18	E11-20	30-1 hour	Very Satisfied	Yes	Yes	Yes	Yes	Yes	Yes, always	TDF/3TC/EFV		1-2 years	No					0	0	0	0					Less than six months ago	Community ART group (CAG)	No
128	Clinic	Female	Widowed		3 4	0	0	1	1	0	0	Primary School	No	Shiselweni	Multiple times	3	0-30 minutes	2	E1-10	1-2 hours	Satisfied	Yes	Yes	Yes	Yes	Yes	Yes, always	TDF/3TC/DTG		5 or more years	Yes	4	0	0	0	0	0	1	0	1	0	0	tb	Less than six months ago	ART Outreach	No
129	Clinic	Male	Married or domestic partnership	Yes, my partner is HIV positive	2	0	1	0	0	0	0	Secondary School	Yes, full time	Shiselweni	Multiple times	3	0-30 minutes	6	E1-10	0-30 minutes	Very Satisfied	Yes	Yes	Yes	Yes	Yes	Yes, always	TDF/3TC/DTG		5 or more years	No					0	0	0	0					Less than six months ago	ART Outreach	No
130	Clinic	Male	Widowed		2 3	0	1	1	0	0	0	Primary School	No	Shiselweni	Multiple times	3	0-30 minutes	2	E1-10	1-2 hours	Satisfied	Yes	Yes	Yes	Yes	Yes	Yes, always	TDF/3TC/DTG		5 or more years	Yes	4	0	0	0	0	0	1	0	1	0	0	tb	Less than six months ago	ART Outreach	No
131	Clinic	Female	Widowed		3	0	0	1	0	0	0	I don't know	Yes, full time	Lubombo	Multiple times	3	31-60 minutes	10	E1-10	0-30 minutes	Very Satisfied	Yes	Yes	Yes	Yes	Yes	Yes, always	TDF/3TC/DTG		5 or more years	No					0	0	0	0					1 - 2 years ago	ART Outreach	No
132	Clinic	Female	Single, never married		3	0	0	1	0	0	0	Primary School	No	Lubombo	Multiple times	3	0-30 minutes	0	No cost	30-1 hour	Very Satisfied	Yes	Yes	Yes	Yes	Yes	Yes, always	TDF/3TC/DTG		5 or more years	No					0	0	0	0					6 months to 1 year ago	ART Outreach	No
133	Clinic	Male	Single, never married		3	0	0	1	0	0	0	I don't know	Yes, full time	Lubombo	Multiple times	3	0-30 minutes	10	E1-10	0-30 minutes	Very Satisfied	Yes	Yes	Yes	Yes	Yes	Yes, always	TDF/3TC/DTG		2-4 years	No					0	0	0	0					6 months to 1 year ago	ART Outreach	No
134	Clinic	Female	Married or domestic partnership	Yes, my partner is HIV positive	2	0	1	0	0	0	0	Primary School	No	Lubombo	Multiple times	3	0-30 minutes	0	No cost	30-1 hour	Satisfied	Yes	Yes	Yes	Yes	Yes	Yes, always	ABC/3TC/DTG		5 or more years	Yes	1 2	1	1	0	0	0	0	0	0	0	0		6 months to 1 year ago	ART Outreach	No
135	Clinic	Female	Married or domestic partnership	Yes, my partner is HIV positive	3	0	0	1	0	0	0	Prefer not to answer	Yes, full time	Lubombo	Multiple times	3	More than 60 minutes	8	E1-10	0-30 minutes	Very Satisfied	Yes	Yes	Yes	Yes	Yes	Yes, always	TDF/3TC/DTG		5 or more years	No					0	0	0	0					1 - 2 years ago	ART Outreach	No
136	Clinic	Female	Married or domestic partnership	Yes, my partner is HIV positive	2 3	0	1	1	0	0	0	Primary School	Yes, full time	Lubombo	Multiple times	2	0-30 minutes	0	No cost	0-30 minutes	Very Satisfied	Yes	Yes	Yes	Yes	Yes	Yes, always	TDF/3TC/EFV		5 or more years	No					0	0	0	0					6 months to 1 year ago	ART Outreach	No
137	Clinic	Female	Married or domestic partnership	Yes, my partner is HIV positive	3	0	0	1	0	0	0	Prefer not to answer	Yes, full time	Lubombo	Multiple times	4	0-30 minutes	10	E1-10	0-30 minutes	Very Satisfied	Yes	Yes	Yes	Yes	Yes	Yes, always	TDF/3TC/NVP		2-4 years	No					0	0	0	0					1 - 2 years ago	ART Outreach	No
138	Clinic	Male	Married or domestic partnership	Yes, my partner is HIV positive	2	0	1	0	0	0	0	Primary School	Yes, full time	Lubombo	Multiple times	2	0-30 minutes	0	No cost	0-30 minutes	Very Satisfied	Yes	Yes	Yes	Yes	Yes	Yes, always	TDF/3TC/DTG		5 or more years	No					0	0	0	0					6 months to 1 year ago	ART Outreach	No
139	Hospital	Female	Married or domestic partnership	Yes, my partner is HIV positive	3	0	0	1	0	0	0	Secondary School	No	Hhohho	Multiple times	3	More than 60 minutes	26	E21-50	1-2 hours	Very Satisfied	Yes	Yes	Yes	Yes	Yes	Yes, always	TDF/3TC/DTG		5 or more years	Yes	2	0	1	0	0	0	0	0	0	0	0		6 months to 1 year ago	Facility based treatment club	No
140	Hospital	Female	Widowed		3	0	0	1	0	0	0	Primary School	No	Lubombo	Multiple times	3	31-60 minutes	0	No cost	1-2 hours	Satisfied	Yes	Yes	Yes	Yes	Yes	Yes, always	TDF/3TC/EFV		5 or more years	No					0	0	0	0					1 - 2 years ago	ART Outreach	No
141	Hospital	Female	Married or domestic partnership	Yes, my partner is HIV positive	2 3	0	1	1	0	0	0	Primary School	No	Lubombo	Multiple times	4	31-60 minutes	0	No cost	1-2 hours	Satisfied	Yes	Yes	Yes	Yes	Yes	Yes, always	TDF/3TC/DTG		5 or more years	No					0	0	0	0					1 - 2 years ago	ART Outreach	No
142	Clinic	Female	Widowed		3	0	0	1	0	0	0	Secondary School	No	Shiselweni	Multiple times	2	31-60 minutes	15	E11-20	3 or more hours	Dissatisfied	Yes	Yes	Yes	Yes	Yes	Yes, always	TDF/3TC/DTG		5 or more years	No					0	0	0	0					3 or more years ago	Community ART group (CAG)	No
143	Clinic	Female	Single, never married		6	0	0	0	0	0	1	Primary School	No	Shiselweni	Multiple times	2	More than 60 minutes	17	E11-20	3 or more hours	Dissatisfied	Yes	Yes	Yes	Yes	Yes	Yes, always	TDF/3TC/DTG		5 or more years	No					0	0	0	0					1 - 2 years ago	Community ART group (CAG)	No
144	Clinic	Female	Married or domestic partnership	Yes, my partner is HIV negative	2	0	1	0	0	0	0	Secondary School	Yes, full time	Hhohho	Multiple times	2	0-30 minutes	8	E1-10	1-2 hours	Satisfied	Yes	Yes	Yes	Yes	Yes	Yes, always	TDF/3TC/EFV		2-4 years	No					0	0	0	0					Less than six months ago	ART Fast Track	No			Less than six months
145	Clinic	Female	Single, never married		3	0	0	1	0	0	0	Secondary School	Yes, part time or casual laborer	Hhohho	Multiple times	4	31-60 minutes	15	E11-20	0-30 minutes	Very Satisfied	Prefer not to answer	Yes	Yes	Yes	Yes	Yes, always	TDF/3TC/DTG		5 or more years	Yes	4	0	0	0	0	0	1	0	1	0	0	tb	Less than six months ago	ART Fast Track	No			Less than six months
146	Clinic	Female	Widowed		3 4	0	0	1	1	0	0	Primary School	No	Hhohho	Multiple times	3	31-60 minutes	6	E1-10	30-1 hour	Satisfied	Yes	Yes	Yes	Yes	Yes	Yes, always	TDF/3TC/DTG		5 or more years	No					0	0	0	0					Less than six months ago	ART Fast Track	No			Less than six months
147	Clinic	Female	Single, never married		2	0	1	0	0	0	0	Secondary School	No	Hhohho	Multiple times	3	0-30 minutes	10	E1-10	30-1 hour	Satisfied	Yes	No	Yes	Yes	Yes	Yes, always	TDF/3TC/DTG		2-4 years	No					0	0	0	0					Less than six months ago	ART Fast Track	No			Less than six months
148	Clinic	Female	Married or domestic partnership	Yes, my partner is HIV positive	2	0	1	0	0	0	0	Secondary School	No	Hhohho	Multiple times	3	31-60 minutes	12	E11-20	3 or more hours	Satisfied	Yes	Yes	Yes	Yes	Yes	Yes, sometimes	TDF/3TC/DTG		2-4 years	No					0	0	0	0					Less than six months ago	ART Fast Track	No			Less than six months
149	Clinic	Female	Married or domestic partnership	Yes, my partner is HIV positive	3	0	0	1	0	0	0	Primary School	Yes, full time	Hhohho	Multiple times	3	0-30 minutes	6	E1-10	0-30 minutes	Very Satisfied	Yes	Yes	Yes	Yes	Yes	Yes, always	TDF/3TC/DTG		5 or more years	No					0	0	0	0					1 - 2 years ago	Family Centered Care Model	No
150	Clinic	Male	Married or domestic partnership	Yes, my partner is HIV positive	2	0	1	0	0	0	0	Secondary School	Yes, part time or casual laborer	Hhohho	Multiple times	3	31-60 minutes	12	E11-20	0-30 minutes	Very Satisfied	Yes	Yes	Yes	Yes	Yes	Yes, always	TDF/3TC/EFV		1-2 years	No					0	0	0	0					Less than six months ago	Family Centered Care Model	No
151	Clinic	Male	Married or domestic partnership	Yes, my partner is HIV positive	3	0	0	1	0	0	0	Primary School	Yes, full time	Hhohho	Multiple times	4	31-60 minutes	7	E1-10	0-30 minutes	Very Satisfied	Yes	Yes	Yes	Yes	Yes	Yes, sometimes	TDF/3TC/DTG		5 or more years	No					0	0	0	0					3 or more years ago	Family Centered Care Model	No
152	Clinic	Female	Married or domestic partnership	Yes, my partner is HIV positive	2	0	1	0	0	0	0	Primary School	No	Hhohho	Multiple times	3	31-60 minutes	16	E11-20	0-30 minutes	Very Satisfied	Yes	Yes	Yes	Yes	Yes	Yes, always	TDF/3TC/EFV		2-4 years	No					0	0	0	0					6 months to 1 year ago	Family Centered Care Model	No
153	Clinic	Female	Widowed		3	0	0	1	0	0	0	Primary School	No	Shiselweni	Multiple times	3	More than 60 minutes	16	E11-20	0-30 minutes	Satisfied	Yes	Yes	Yes	Yes	Yes	Yes, always	TDF/3TC/EFV		5 or more years	No					0	0	0	0					1 - 2 years ago	Community ART group (CAG)	No
154	Clinic	Female	Married or domestic partnership	Yes, my partner is HIV positive	2 3 4	0	1	1	1	0	0	Secondary School	Yes, part time or casual laborer	Shiselweni	Multiple times	3	31-60 minutes	2	E1-10	30-1 hour	Satisfied	Yes	Yes	Yes	Yes	Yes	Yes, always	TDF/3TC/NVP		5 or more years	No					0	0	0	0					1 - 2 years ago	ART Fast Track	No			1-2 years
155	Clinic	Female	Married or domestic partnership	Yes, my partner is HIV positive	2 3 4	0	1	1	1	0	0	Primary School	Yes, part time or casual laborer	Shiselweni	Multiple times	1	31-60 minutes	20	E11-20	30-1 hour	Very Satisfied	Yes	Yes	Yes	Yes	Yes	Yes, always	TDF/3TC/NVP		5 or more years	No					0	0	0	0					1 - 2 years ago	Community ART group (CAG)	No
156	Clinic	Female	Married or domestic partnership	Yes, my partner is HIV positive	2 3 4	0	1	1	1	0	0	Secondary School	No	Shiselweni	Multiple times	2	0-30 minutes	10	E1-10	3 or more hours	Satisfied	Yes	Yes	Yes	Yes	Yes	Yes, always	TDF/3TC/DTG		5 or more years	No					0	0	0	0					1 - 2 years ago	Family Centered Care Model	No
157	Clinic	Female	Single, never married		2 3	0	1	1	0	0	0	Secondary School	No	Shiselweni	Multiple times	3	31-60 minutes	10	E1-10	30-1 hour	Dissatisfied	Yes	Yes	No	No	No	No	TDF/3TC/EFV		1-2 years	No					0	0	0	0					Less than six months ago	ART Fast Track	No			6 months to 1 year
158	Clinic	Male	Married or domestic partnership	Yes, my partner is HIV positive	2	0	1	0	0	0	0	Primary School	Yes, part time or casual laborer	Manzini	Multiple times	2	More than 60 minutes	10	E1-10	3 or more hours	Satisfied	Yes	Yes	Yes	Yes	Yes	Yes, always	TDF/3TC/EFV		2-4 years	No					0	0	0	0					6 months to 1 year ago	Family Centered Care Model	No
159	Clinic	Female	Married or domestic partnership	Yes, my partner is HIV positive	2	0	1	0	0	0	0	Primary School	Yes, full time	Manzini	Multiple times	3	More than 60 minutes	12	E11-20	0-30 minutes	Very Satisfied	Yes	Yes	Yes	Yes	Yes	Yes, sometimes	TDF/3TC/NVP		5 or more years	No					0	0	0	0					6 months to 1 year ago	Family Centered Care Model	No
160	Clinic	Male	Single, never married		3	0	0	1	0	0	0	Primary School	No	Manzini	Multiple times	9	More than 60 minutes	5	E1-10	30-1 hour	Very Satisfied	Yes	Yes	Yes	Yes	Yes	Yes, always	TDF/3TC/DTG		5 or more years	Yes	4	0	0	0	0	1	0	0	1	0	0	epilepsy	6 months to 1 year ago	ART Outreach	No
161	Clinic	Female	Married or domestic partnership	Yes, my partner is HIV positive	3	0	0	1	0	0	0	Prefer not to answer	Yes, full time	Manzini	Multiple times	4	0-30 minutes	10	E1-10	0-30 minutes	Very Satisfied	Yes	Yes	Yes	Yes	Yes	Yes, always	TDF/3TC/NVP		5 or more years	No					0	0	0	0					6 months to 1 year ago	ART Outreach	No
162	Clinic	Female	Married or domestic partnership	Yes, my partner is HIV positive	2 3 4	0	1	1	1	0	0	Secondary School	No	Manzini	Zero times		More than 60 minutes	5	E1-10	1-2 hours	Satisfied	Yes	Yes	No	No	Yes	Yes, always	TDF/3TC/EFV		5 or more years	No					0	0	0	0					6 months to 1 year ago	ART Outreach	No
163	Clinic	Male	Married or domestic partnership	Yes, my partner is HIV positive	2	0	1	0	0	0	0	Primary School	Yes, full time	Manzini	Multiple times	4	More than 60 minutes	5	E1-10	0-30 minutes	Very Satisfied	Yes	Yes	Yes	Yes	Yes	Yes, always	TDF/3TC/DTG		5 or more years	No					0	0	0	0					6 months to 1 year ago	ART Outreach	No
164	Clinic	Female	Widowed		3	0	0	1	0	0	0	Primary School	No	Manzini	Zero times		More than 60 minutes	5	E1-10	3 or more hours	Very Satisfied	Yes	Yes	No	No	Yes	Yes, always	TDF/3TC/DTG		5 or more years	No					0	0	0	0					6 months to 1 year ago	ART Outreach	No
165	Clinic	Female	Single, never married		3	0	0	1	0	0	0	Prefer not to answer	Yes, full time	Manzini	Multiple times	3	0-30 minutes	6	E1-10	0-30 minutes	Very Satisfied	Yes	Yes	Yes	Yes	Yes	Yes, always	TDF/3TC/NVP		5 or more years	No					0	0	0	0					1 - 2 years ago	ART Outreach	No
166	Clinic	Female	Divorced		6	0	0	0	0	0	1	Primary School	No	Manzini	Multiple times	1	More than 60 minutes	5	E1-10	3 or more hours	Very Satisfied	Yes	Yes	No	No	Yes	Yes, always	TDF/3TC/DTG		5 or more years	No					0	0	0	0					6 months to 1 year ago	ART Outreach	No
167	Hospital	Male	Single, never married		2	0	1	0	0	0	0	Primary School	Yes, full time	Hhohho	Multiple times	3	0-30 minutes	10	E1-10	0-30 minutes	Very Satisfied	Yes	Yes	Yes	Yes	Yes	Yes, always	TDF/3TC/EFV		5 or more years	No					0	0	0	0					6 months to 1 year ago	ART Fast Track	No			Less than six months
168	Hospital	Female	Married or domestic partnership	No, I do not know my partner's HIV status	3	0	0	1	0	0	0	Primary School	Yes, full time	Hhohho	Multiple times	2	31-60 minutes	40	E21-50	30-1 hour	Very Satisfied	Yes	Yes	Yes	Yes	Yes	Yes, always	AZT/3TC/DTG		5 or more years	No					0	0	0	0					1 - 2 years ago	ART Fast Track	No			6 months to 1 year
169	Clinic	Female	Single, never married		3	0	0	1	0	0	0	Primary School	No	Hhohho	Multiple times	6	More than 60 minutes	30	E21-50	1-2 hours	Satisfied	Yes	Yes	No	No	Yes	Yes, always	TDF/3TC/DTG		2-4 years	No					0	0	0	0					1 - 2 years ago	Family Centered Care Model	No
170	Hospital	Female	Married or domestic partnership	Yes, my partner is HIV positive	2	0	1	0	0	0	0	Tertiary education	Yes, full time	Hhohho	Multiple times	3	0-30 minutes	6	E1-10	30-1 hour	Satisfied	Yes	Yes	Yes	Yes	Yes	Yes, always	TDF/3TC/DTG		1-2 years	No					0	0	0	0					1 - 2 years ago	ART Fast Track	No			1-2 years
171	Hospital	Male	Married or domestic partnership	Yes, my partner is HIV positive	2	0	1	0	0	0	0	Primary School	Yes, full time	Hhohho	Multiple times	3	0-30 minutes	40	E21-50	1-2 hours	Satisfied	Yes	Yes	Yes	Yes	Yes	Yes, always	TDF/3TC/EFV		5 or more years	No					0	0	0	0					6 months to 1 year ago	ART Fast Track	No			1-2 years
172	Hospital	Female	Married or domestic partnership	Yes, my partner is HIV positive	3	0	0	1	0	0	0	Secondary School	Yes, full time	Hhohho	Multiple times	4	0-30 minutes	6	E1-10	30-1 hour	Neutral	Yes	Yes	Yes	Yes	Yes	Yes, sometimes	TDF/3TC/DTG		1-2 years	No					0	0	0	0					6 months to 1 year ago	ART Fast Track	No			6 months to 1 year
173	Clinic	Female	Married or domestic partnership	Yes, my partner is HIV positive	2 3 4	0	1	1	1	0	0	Primary School	No	Manzini	Multiple times	3	More than 60 minutes	2	E1-10	1-2 hours	Satisfied	Yes	Yes	Yes	Yes	Yes	Yes, always	TDF/3TC/DTG		5 or more years	No					0	0	0	0					6 months to 1 year ago	ART Outreach	No
174	Hospital	Female	Widowed		3	0	0	1	0	0	0	Secondary School	Yes, full time	Hhohho	Multiple times	3	0-30 minutes	12	E11-20	30-1 hour	Satisfied	Yes	Yes	Yes	Yes	Yes	Yes, always	TDF/3TC/EFV		1-2 years	No					0	0	0	0					6 months to 1 year ago	ART Fast Track	No			6 months to 1 year
175	Hospital	Female	Married or domestic partnership	Yes, my partner is HIV positive	3	0	0	1	0	0	0	Secondary School	Yes, full time	Hhohho	Multiple times	4	0-30 minutes	6	E1-10	30-1 hour	Dissatisfied	Yes	Yes	Yes	Yes	Yes	Yes, always	TDF/3TC/DTG		1-2 years	No					0	0	0	0					1 - 2 years ago	ART Fast Track	No			6 months to 1 year
176	Hospital	Female	Married or domestic partnership	Yes, my partner is HIV positive	2 3 4	0	1	1	1	0	0	Secondary School	Yes, full time	Hhohho	Multiple times	2	31-60 minutes	60	E51-150	30-1 hour	Very Satisfied	Yes	Yes	Yes	Yes	Yes	Yes, always	TDF/3TC/EFV		2-4 years	No					0	0	0	0					3 or more years ago	ART Fast Track	No			1-2 years
177	Hospital	Female	Single, never married		3	0	0	1	0	0	0	Secondary School	Yes, full time	Hhohho	Multiple times	3	31-60 minutes	25	E21-50	30-1 hour	Very Satisfied	Yes	Yes	Yes	Yes	Yes	Yes, always	ABC/3TC/ATV/r		1-2 years	No					0	0	0	0					6 months to 1 year ago	ART Fast Track	No			6 months to 1 year
178	Hospital	Female	Married or domestic partnership	Yes, my partner is HIV negative	3	0	0	1	0	0	0	Secondary School	No	Hhohho	Multiple times	3	0-30 minutes	14	E11-20	0-30 minutes	Very Satisfied	Yes	Yes	Yes	Yes	Yes	Yes, always	TDF/3TC/DTG		5 or more years	No					0	0	0	0					6 months to 1 year ago	ART Fast Track	No			6 months to 1 year
179	Clinic	Female	Single, never married		2 3	0	1	1	0	0	0	Secondary School	No	Hhohho	Multiple times	3	More than 60 minutes	27	E21-50	3 or more hours	Very Satisfied	Yes	Yes	Yes	Yes	Yes	Yes, always	TDF/3TC/DTG		5 or more years	No					0	0	0	0					3 or more years ago	Family Centered Care Model	No
180	Hospital	Female	Widowed		3	0	0	1	0	0	0	Secondary School	Yes, full time	Hhohho	Multiple times	4	0-30 minutes	15	E11-20	30-1 hour	Very Satisfied	Yes	Yes	Yes	Yes	Yes	Yes, always	TDF/3TC/DTG		5 or more years	Yes	3	0	0	1	0	0	0	0	0	0	0		1 - 2 years ago	ART Fast Track	No			1-2 years
181	Hospital	Female	Married or domestic partnership	No, I do not know my partner's HIV status	2	0	1	0	0	0	0	Secondary School	Yes, part time or casual laborer	Hhohho	Multiple times	2	31-60 minutes	40	E21-50	1-2 hours	Very Satisfied	Yes	Yes	Yes	Yes	Yes	Yes, always	TDF/3TC/DTG		5 or more years	No					0	0	0	0					Less than six months ago	ART Fast Track	No			6 months to 1 year
182	Hospital	Male	Married or domestic partnership	No, I do not know my partner's HIV status	2	0	1	0	0	0	0	Secondary School	Yes, part time or casual laborer	Hhohho	Multiple times	4	0-30 minutes	6	E1-10	0-30 minutes	Satisfied	Yes	Yes	Yes	Yes	Yes	Yes, sometimes	TDF/3TC/DTG		5 or more years	Yes	4	0	0	0	0	0	1	0	1	0	0	tb	1 - 2 years ago	ART Fast Track	No			1-2 years
183	Hospital	Female	Married or domestic partnership	Prefer not to answer	3	0	0	1	0	0	0	Secondary School	Yes, full time	Hhohho	Multiple times	5	31-60 minutes	15	E11-20	30-1 hour	Satisfied	Yes	Yes	Yes	Yes	Yes	Yes, always	TDF/3TC/DTG		5 or more years	No					0	0	0	0					1 - 2 years ago	ART Fast Track	No			6 months to 1 year
184	Hospital	Female	Single, never married		3	0	0	1	0	0	0	Secondary School	Yes, full time	Hhohho	Multiple times	3	More than 60 minutes	12	E11-20	30-1 hour	Very Satisfied	Yes	Yes	Yes	Yes	Yes	Yes, always	TDF/3TC/EFV		5 or more years	No					0	0	0	0					6 months to 1 year ago	ART Fast Track	No			Less than six months
185	Hospital	Male	Married or domestic partnership	Yes, my partner is HIV positive	2	0	1	0	0	0	0	Secondary School	Yes, full time	Hhohho	Multiple times	3	0-30 minutes	15	E11-20	30-1 hour	Satisfied	Yes	Yes	Yes	Yes	Yes	Yes, always	TDF/3TC/DTG		2-4 years	No					0	0	0	0					1 - 2 years ago	ART Fast Track	No			1-2 years
186	Hospital	Male	Single, never married		3	0	0	1	0	0	0	Secondary School	Yes, full time	Hhohho	Multiple times	4	0-30 minutes	6	E1-10	0-30 minutes	Satisfied	Yes	Yes	Yes	Yes	Yes	Yes, sometimes	ABC/3TC/EFV		2-4 years	No					0	0	0	0					6 months to 1 year ago	ART Fast Track	No			6 months to 1 year
187	Hospital	Female	Single, never married		3	0	0	1	0	0	0	Secondary School	Yes, full time	Hhohho	Multiple times	3	31-60 minutes	30	E21-50	30-1 hour	Satisfied	Yes	Yes	Yes	Yes	Yes	Yes, always	TDF/3TC/EFV		5 or more years	No					0	0	0	0					3 or more years ago	ART Fast Track	No			1-2 years
188	Hospital	Female	Married or domestic partnership	Yes, my partner is HIV positive	3	0	0	1	0	0	0	Secondary School	Yes, part time or casual laborer	Hhohho	Multiple times	4	0-30 minutes	15	E11-20	Prefer not to answer	Satisfied	Yes	Yes	Yes	Yes	Yes	Yes, always	TDF/3TC/DTG		2-4 years	No					0	0	0	0					3 or more years ago	ART Fast Track	No			1-2 years
189	Hospital	Male	Single, never married		3	0	0	1	0	0	0	Secondary School	Yes, full time	Hhohho	Multiple times	3	31-60 minutes	12	E11-20	1-2 hours	Satisfied	Yes	Yes	Yes	Yes	Yes	Yes, always	TDF/3TC/EFV		5 or more years	No					0	0	0	0					1 - 2 years ago	ART Fast Track	No			3 or more years
190	Hospital	Female	Married or domestic partnership	Yes, my partner is HIV positive	2	0	1	0	0	0	0	Secondary School	Yes, full time	Hhohho	Multiple times	4	0-30 minutes	12	E11-20	0-30 minutes	Satisfied	Yes	Yes	Yes	Yes	Yes	Yes, always	TDF/3TC/DTG		1-2 years	No					0	0	0	0					6 months to 1 year ago	ART Fast Track	No			6 months to 1 year
191	Hospital	Female	Married or domestic partnership	Yes, my partner is HIV positive	2	0	1	0	0	0	0	Primary School	Yes, full time	Hhohho	Multiple times	3	0-30 minutes	12	E11-20	1-2 hours	Satisfied	Yes	Yes	Yes	Yes	Yes	Yes, always	TDF/3TC/DTG		5 or more years	No					0	0	0	0					Less than six months ago	ART Fast Track	No			1-2 years
192	Hospital	Male	Single, never married		1	1	0	0	0	0	0	Secondary School	Yes, full time	Hhohho	Multiple times	2	0-30 minutes	6	E1-10	0-30 minutes	Satisfied	Yes	Yes	Yes	Yes	Yes	Yes, always	TDF/3TC/DTG		1-2 years	No					0	0	0	0					Less than six months ago	ART Fast Track	No			6 months to 1 year
193	Hospital	Female	Single, never married		3	0	0	1	0	0	0	Secondary School	Yes, full time	Hhohho	Multiple times	3	0-30 minutes	15	E11-20	3 or more hours	Satisfied	Yes	Yes	Yes	Yes	Yes	Yes, always	TDF/3TC/EFV		1-2 years	No					0	0	0	0					6 months to 1 year ago	ART Fast Track	No			1-2 years
194	Hospital	Female	Married or domestic partnership	Prefer not to answer	3	0	0	1	0	0	0	Secondary School	Yes, full time	Hhohho	Multiple times	3	0-30 minutes	14	E11-20	30-1 hour	Satisfied	Yes	Yes	Yes	Yes	Yes	Yes, always	ABC/3TC/EFV		2-4 years	No					0	0	0	0					1 - 2 years ago	ART Fast Track	No			Less than six months
195	Hospital	Female	Single, never married		3	0	0	1	0	0	0	Secondary School	Yes, full time	Hhohho	Multiple times	2	31-60 minutes	24	E21-50	1-2 hours	Neutral	Yes	Yes	Yes	Yes	Yes	Yes, always	TDF/3TC/EFV		2-4 years	No					0	0	0	0					6 months to 1 year ago	ART Fast Track	No			1-2 years
196	Clinic	Female	Widowed		3 4	0	0	1	1	0	0	Primary School	No	Manzini	Multiple times	6	More than 60 minutes	2	E1-10	1-2 hours	Satisfied	Yes	Yes	Yes	Yes	Yes	Yes, always	TDF/3TC/DTG		2-4 years	Yes	2	0	1	0	0	0	0	0	0	0	0		1 - 2 years ago	ART Outreach	No
197	Hospital	Female	Married or domestic partnership	Yes, my partner is HIV positive	2	0	1	0	0	0	0	Secondary School	Yes, full time	Hhohho	Multiple times	3	0-30 minutes	20	E11-20	0-30 minutes	Very Satisfied	Yes	Yes	Yes	Yes	Yes	Yes, always	TDF/3TC/DTG		1-2 years	No					0	0	0	0					6 months to 1 year ago	ART Fast Track	No			6 months to 1 year
198	Hospital	Male	Married or domestic partnership	Yes, my partner is HIV positive	3	0	0	1	0	0	0	Secondary School	Yes, full time	Hhohho	Multiple times	3	0-30 minutes	15	E11-20	0-30 minutes	Very Satisfied	Yes	Yes	Yes	Yes	Prefer not to answer	Yes, always	TDF/3TC/EFV		1-2 years	No					0	0	0	0					1 - 2 years ago	ART Fast Track	No			1-2 years
199	Hospital	Female	Married or domestic partnership	Yes, my partner is HIV positive	2	0	1	0	0	0	0	Primary School	No	Hhohho	Multiple times	2	More than 60 minutes	12	E11-20	0-30 minutes	Very Satisfied	Yes	Yes	Yes	Yes	Yes	Yes, always	TDF/3TC/EFV		5 or more years	No					0	0	0	0					3 or more years ago	ART Fast Track	No			3 or more years
200	Clinic	Male	Married or domestic partnership	Yes, my partner is HIV negative	2 3 4	0	1	1	1	0	0	Primary School	No	Manzini	Multiple times	6	More than 60 minutes	2	E1-10	1-2 hours	Satisfied	Yes	Yes	Yes	Yes	Yes	Yes, always	TDF/3TC/DTG		5 or more years	Yes	4	0	0	0	0	0	0	1	1	0	0	meghananatis	1 - 2 years ago	ART Outreach	No
201	Clinic	Female	Widowed		2 3	0	1	1	0	0	0	Primary School	No	Manzini	Multiple times	2	More than 60 minutes	2	E1-10	1-2 hours	Satisfied	Yes	Yes	Yes	Yes	Yes	Yes, always	TDF/3TC/EFV		5 or more years	No					0	0	0	0					1 - 2 years ago	ART Outreach	No
202	Clinic	Female	Widowed		2 3 4	0	1	1	1	0	0	Primary School	No	Manzini	Multiple times	4	0-30 minutes	2	E1-10	30-1 hour	Satisfied	Yes	Yes	Yes	Yes	Yes	Yes, always	TDF/3TC/EFV		5 or more years	No					0	0	0	0					3 or more years ago	ART Outreach	No
203	Clinic	Female	Married or domestic partnership	Yes, my partner is HIV positive	2 3 4	0	1	1	1	0	0	Primary School	No	Manzini	Multiple times	6	31-60 minutes	2	E1-10	30-1 hour	Satisfied	Yes	Yes	Yes	Yes	Yes	Yes, always	TDF/3TC/DTG		2-4 years	Yes	2	0	1	0	0	0	0	0	0	0	0		6 months to 1 year ago	ART Outreach	No
204	Clinic	Female	Widowed		2 3 4	0	1	1	1	0	0	Primary School	No	Manzini	Multiple times	4	31-60 minutes	2	E1-10	30-1 hour	Satisfied	Yes	Yes	Yes	Yes	Yes	Yes, always	TDF/3TC/EFV		2-4 years	No					0	0	0	0					3 or more years ago	ART Outreach	No
205	Clinic	Female	Widowed		2 3 4	0	1	1	1	0	0	Primary School	No	Manzini	Multiple times	3	More than 60 minutes	2	E1-10	1-2 hours	Satisfied	Yes	Yes	Yes	Yes	Yes	Yes, always	TDF/3TC/DTG		5 or more years	Yes	2	0	1	0	0	0	0	0	0	0	0		3 or more years ago	ART Outreach	No
206	Clinic	Female	Widowed		3 4	0	0	1	1	0	0	Primary School	No	Manzini	Multiple times	1	More than 60 minutes	2	E1-10	1-2 hours	Satisfied	Yes	Yes	Yes	Yes	Yes	Yes, always	TDF/3TC/DTG		5 or more years	No					0	0	0	0					1 - 2 years ago	ART Outreach	No
207	Clinic	Female	Widowed		2 3 4	0	1	1	1	0	0	Primary School	No	Manzini	Multiple times	4	0-30 minutes	2	E1-10	30-1 hour	Satisfied	Yes	Yes	Yes	Yes	Yes	Yes, always	TDF/3TC/DTG		2-4 years	No					0	0	0	0					6 months to 1 year ago	ART Outreach	No
208	Clinic	Female	Widowed		2 3 4	0	1	1	1	0	0	Primary School	No	Manzini	Multiple times	3	0-30 minutes	2	E1-10	1-2 hours	Satisfied	Yes	Yes	Yes	Yes	Yes	Yes, always	TDF/3TC/DTG		5 or more years	No					0	0	0	0					3 or more years ago	ART Outreach	No
209	Clinic	Female	Married or domestic partnership	Yes, my partner is HIV positive	2 3	0	1	1	0	0	0	Secondary School	Yes, part time or casual laborer	Manzini	Multiple times	2	0-30 minutes	20	E11-20	30-1 hour	Very Satisfied	Yes	Yes	Yes	Yes	Yes	Yes, always	TDF/3TC/EFV		2-4 years	No					0	0	0	0					6 months to 1 year ago	Community ART group (CAG)	No
210	Clinic	Male	Married or domestic partnership	Yes, my partner is HIV positive	2 3 4	0	1	1	1	0	0	Secondary School	Yes, full time	Manzini	Multiple times	3	0-30 minutes	10	E1-10	0-30 minutes	Satisfied	Yes	Yes	Yes	Yes	Yes	Yes, always	TDF/3TC/DTG		2-4 years	No					0	0	0	0					Less than six months ago	Community ART group (CAG)	No
211	Clinic	Male	Married or domestic partnership	Yes, my partner is HIV positive	2 3	0	1	1	0	0	0	Secondary School	No	Manzini	Multiple times	3	0-30 minutes	10	E1-10	0-30 minutes	Satisfied	Yes	Yes	Yes	Yes	Yes	Yes, always	TDF/3TC/EFV		5 or more years	No					0	0	0	0					6 months to 1 year ago	Community ART group (CAG)	No
212	Hospital	Female	Married or domestic partnership	Yes, my partner is HIV negative	2	0	1	0	0	0	0	Tertiary education	No	Hhohho	Multiple times	3	31-60 minutes	12	E11-20	30-1 hour	Very Satisfied	Yes	Yes	Yes	Yes	Yes	Yes, always	TDF/3TC/NVP		2-4 years	No					0	0	0	0					3 or more years ago	ART Fast Track	No			6 months to 1 year
213	Hospital	Female	Single, never married		1 6	1	0	0	0	0	1	Secondary School	Prefer not to answer	Hhohho	Multiple times	4	0-30 minutes	6	E1-10	30-1 hour	Satisfied	Yes	Yes	Yes	Yes	Yes	Yes, sometimes	TDF/3TC/DTG		1-2 years	No					0	0	0	0					Less than six months ago	ART Fast Track	No			Less than six months
214	Hospital	Male	Single, never married		3	0	0	1	0	0	0	Secondary School	Yes, part time or casual laborer	Hhohho	Multiple times	3	0-30 minutes	12	E11-20	0-30 minutes	Very Satisfied	Yes	Yes	Yes	Yes	Yes	Yes, always	TDF/3TC/EFV		2-4 years	No					0	0	0	0					6 months to 1 year ago	ART Fast Track	No			6 months to 1 year
215	Hospital	Male	Single, never married		3	0	0	1	0	0	0	Secondary School	Prefer not to answer	Hhohho	Multiple times	3	0-30 minutes	6	E1-10	0-30 minutes	Very Satisfied	Yes	Yes	Yes	Yes	Yes	Yes, always	TDF/3TC/EFV		5 or more years	No					0	0	0	0					1 - 2 years ago	ART Fast Track	No			6 months to 1 year
216	Hospital	Female	Single, never married		1	1	0	0	0	0	0	Secondary School	Yes, full time	Hhohho	Multiple times	3	0-30 minutes	40	E21-50	30-1 hour	Very Satisfied	Yes	Yes	Yes	Yes	Yes	Yes, always	ABC/3TC/NVP		2-4 years	No					0	0	0	0					6 months to 1 year ago	ART Fast Track	No			1-2 years
217	Hospital	Male	Married or domestic partnership	Yes, my partner is HIV positive	2	0	1	0	0	0	0	Primary School	Yes, full time	Hhohho	Multiple times	3	0-30 minutes	6	E1-10	0-30 minutes	Very Satisfied	Yes	Yes	Yes	Yes	No	Yes, always	ABC/3TC/NVP		5 or more years	No					0	0	0	0					1 - 2 years ago	ART Fast Track	No			1-2 years
218	Hospital	Female	Married or domestic partnership	Yes, my partner is HIV positive	3	0	0	1	0	0	0	Secondary School	Yes, full time	Hhohho	Multiple times	3	0-30 minutes	7	E1-10	0-30 minutes	Satisfied	Yes	Yes	Yes	Yes	Yes	Yes, always	TDF/3TC/DTG		1-2 years	No					0	0	0	0					6 months to 1 year ago	ART Fast Track	No			1-2 years
219	Hospital	Male	Married or domestic partnership	Yes, my partner is HIV positive	2	0	1	0	0	0	0	Secondary School	Yes, full time	Hhohho	Multiple times	3	0-30 minutes	12	E11-20	0-30 minutes	Very Satisfied	Yes	Yes	Yes	No	Yes	Yes, always	TDF/3TC/EFV		5 or more years	No					0	0	0	0					6 months to 1 year ago	ART Fast Track	No			1-2 years
220	Hospital	Male	Married or domestic partnership	Yes, my partner is HIV positive	1	1	0	0	0	0	0	Secondary School	Yes, full time	Hhohho	Multiple times	3	0-30 minutes	20	E11-20	0-30 minutes	Very Satisfied	Yes	Yes	Yes	Yes	Yes	Yes, always	TDF/3TC/DTG		1-2 years	No					0	0	0	0					Less than six months ago	ART Fast Track	No			Less than six months
221	Hospital	Female	Single, never married		3	0	0	1	0	0	0	Primary School	Yes, full time	Hhohho	Multiple times	3	0-30 minutes	10	E1-10	30-1 hour	Satisfied	Yes	Yes	Yes	Yes	Yes	Yes, always	AZT/3TC/EFV		2-4 years	No					0	0	0	0					1 - 2 years ago	ART Fast Track	No			6 months to 1 year
222	Hospital	Male	Married or domestic partnership	Yes, my partner is HIV positive	2 3 5	0	1	1	0	1	0	Secondary School	Yes, full time	Hhohho	Multiple times	4	0-30 minutes	20	E11-20	0-30 minutes	Dissatisfied	Yes	Yes	Yes	Yes	No	Yes, always	TDF/3TC/DTG		2-4 years	No					0	0	0	0					6 months to 1 year ago	Family Centered Care Model	No
223	Hospital	Female	Single, never married		3	0	0	1	0	0	0	Secondary School	No	Hhohho	Multiple times	2	31-60 minutes	14	E11-20	0-30 minutes	Satisfied	Yes	Yes	Yes	Yes	Yes	Yes, always	ABC/3TC/DTG		5 or more years	No					0	0	0	0					6 months to 1 year ago	ART Fast Track	No			6 months to 1 year
224	Hospital	Female	Married or domestic partnership	Yes, my partner is HIV negative	3	0	0	1	0	0	0	Secondary School	Yes, full time	Hhohho	Multiple times	3	31-60 minutes	12	E11-20	1-2 hours	Satisfied	Yes	Yes	Yes	Yes	Yes	Yes, always	TDF/3TC/EFV		1-2 years	No					0	0	0	0					6 months to 1 year ago	ART Fast Track	No			6 months to 1 year
225	Hospital	Male	Married or domestic partnership	Yes, my partner is HIV positive	2	0	1	0	0	0	0	Tertiary education	Yes, full time	Hhohho	Multiple times	3	31-60 minutes	20	E11-20	1-2 hours	Very Satisfied	Yes	Yes	Yes	Yes	Yes	Yes, always	TDF/3TC/EFV		2-4 years	No					0	0	0	0					1 - 2 years ago	ART Fast Track	No			3 or more years
226	Hospital	Male	Married or domestic partnership	Yes, my partner is HIV positive	2	0	1	0	0	0	0	Tertiary education	Yes, full time	Hhohho	Multiple times	2	0-30 minutes	40	E21-50	30-1 hour	Very Satisfied	Yes	Yes	Yes	Yes	Yes	Yes, always	TDF/3TC/DTG		2-4 years	No					0	0	0	0					Less than six months ago	ART Fast Track	No			1-2 years
227	Health Center	Female	Married or domestic partnership	Yes, my partner is HIV positive	2 3	0	1	1	0	0	0	Primary School	No	Shiselweni	Multiple times	1	More than 60 minutes	25	E21-50	3 or more hours	Very Satisfied	Yes	Yes	Yes	Yes	Yes	Yes, always	TDF/3TC/DTG		5 or more years	No					0	0	0	0					1 - 2 years ago	ART Outreach	No
228	Health Center	Female	Widowed		3 4	0	0	1	1	0	0	Primary School	No	Shiselweni	Multiple times	1	More than 60 minutes	20	E11-20	30-1 hour	Satisfied	Yes	Yes	Yes	Yes	Yes	Yes, always	TDF/3TC/DTG		5 or more years	No					0	0	0	0					6 months to 1 year ago	ART Outreach	No
229	Health Center	Female	Widowed		3 4	0	0	1	1	0	0	Primary School	No	Shiselweni	Zero times		More than 60 minutes	25	E21-50	1-2 hours	Satisfied	Yes	Yes	Yes	Yes	Yes	Yes, always	TDF/3TC/LPV/r	TDF/ 3TC/ LPV	5 or more years	No					0	0	0	0					1 - 2 years ago	ART Outreach	No
230	Health Center	Male	Married or domestic partnership	Yes, my partner is HIV positive	3	0	0	1	0	0	0	Primary School	No	Shiselweni	Multiple times	3	More than 60 minutes	23	E21-50	1-2 hours	Satisfied	Yes	Yes	Yes	Yes	Yes	Yes, always	TDF/3TC/EFV		5 or more years	No					0	0	0	0					6 months to 1 year ago	ART Outreach	No
231	Health Center	Female	Married or domestic partnership	Yes, my partner is HIV positive	2 3	0	1	1	0	0	0	Primary School	No	Shiselweni	Multiple times	1	More than 60 minutes	25	E21-50	3 or more hours	Satisfied	Yes	No	No	No	Yes	Yes, always	TDF/3TC/DTG		5 or more years	No					0	0	0	0					1 - 2 years ago	ART Outreach	No
232	Health Center	Male	Widowed		2 3 4	0	1	1	1	0	0	Primary School	No	Shiselweni	Multiple times	1	More than 60 minutes	25	E21-50	1-2 hours	Satisfied	Yes	Yes	Yes	Yes	Yes	Yes, always	TDF/3TC/DTG		5 or more years	No					0	0	0	0					1 - 2 years ago	ART Outreach	No
233	Health Center	Female	Widowed		3 4	0	0	1	1	0	0	Primary School	No	Shiselweni	Multiple times	1	More than 60 minutes	27	E21-50	3 or more hours	Satisfied	Yes	Yes	No	No	No	Yes, always	TDF/3TC/EFV		5 or more years	No					0	0	0	0					1 - 2 years ago	ART Outreach	No
234	Health Center	Female	Widowed		3 4	0	0	1	1	0	0	Primary School	Prefer not to answer	Shiselweni	Multiple times	1	More than 60 minutes	26	E21-50	1-2 hours	Satisfied	Yes	Yes	Yes	Yes	Yes	Yes, always	TDF/3TC/DTG		5 or more years	No					0	0	0	0					6 months to 1 year ago	ART Outreach	No
235	Health Center	Female	Married or domestic partnership	Yes, my partner is HIV positive	2 3	0	1	1	0	0	0	Primary School	No	Shiselweni	Multiple times	3	More than 60 minutes	30	E21-50	3 or more hours	Satisfied	Yes	Yes	No	No	Yes	Yes, always	TDF/3TC/DTG		5 or more years	No					0	0	0	0					1 - 2 years ago	ART Outreach	No
236	Health Center	Female	Single, never married		3 4	0	0	1	1	0	0	Secondary School	No	Shiselweni	Multiple times	1	More than 60 minutes	25	E21-50	1-2 hours	Satisfied	Yes	Yes	Yes	Yes	Yes	Yes, always	TDF/3TC/DTG		5 or more years	No					0	0	0	0					3 or more years ago	ART Outreach	No
237	Health Center	Male	Married or domestic partnership	Yes, my partner is HIV positive	2 3	0	1	1	0	0	0	Primary School	No	Shiselweni	Multiple times	1	More than 60 minutes	25	E21-50	3 or more hours	Satisfied	Yes	Yes	Yes	Yes	Yes	Yes, always	TDF/3TC/DTG		5 or more years	Yes	4	0	0	0	0	0	1	0	1	0	0	tb prophylaxis	1 - 2 years ago	ART Outreach	No
238	Health Center	Female	Married or domestic partnership	Yes, my partner is HIV positive	3 4	0	0	1	1	0	0	Primary School	No	Shiselweni	Multiple times	3	More than 60 minutes	25	E21-50	1-2 hours	Satisfied	Yes	Yes	Yes	Yes	Yes	Yes, always	TDF/3TC/DTG		5 or more years	Yes	4	0	0	0	0	0	0	0	1	0	0	athsma	1 - 2 years ago	ART Outreach	No
239	Health Center	Female	Widowed		2 3 4	0	1	1	1	0	0	Primary School	No	Shiselweni	Multiple times	4	More than 60 minutes	35	E21-50	3 or more hours	Satisfied	Yes	Yes	Yes	Yes	Yes	Yes, always	TDF/3TC/DTG		5 or more years	No					0	0	0	0					Less than six months ago	ART Outreach	No
240	Clinic	Female	Married or domestic partnership	Yes, my partner is HIV positive	2 3	0	1	1	0	0	0	Primary School	No	Shiselweni	Multiple times	3	More than 60 minutes	5	E1-10	30-1 hour	Satisfied	Yes	Yes	Yes	Yes	Yes	Yes, always	TDF/3TC/DTG		5 or more years	No					0	0	0	0					6 months to 1 year ago	Community ART group (CAG)	No
241	Clinic	Female	Widowed		5	0	0	0	0	1	0	Primary School	No	Lubombo	Multiple times	1	More than 60 minutes	2	E1-10	30-1 hour	Satisfied	Yes	Yes	Yes	Yes	Yes	Yes, always	TDF/3TC/DTG		5 or more years	No					0	0	0	0					6 months to 1 year ago	Community ART group (CAG)	No
242	Clinic	Female	Single, never married		3	0	0	1	0	0	0	Secondary School	Yes, full time	Lubombo	Multiple times	3	0-30 minutes	10	E1-10	0-30 minutes	Satisfied	Yes	Yes	Yes	Yes	Yes	Yes, sometimes	AZT/3TC/EFV		5 or more years	Yes	2 3	0	1	1	0	0	0	0	0	0	0		6 months to 1 year ago	Community ART group (CAG)	No
243	Clinic	Male	Married or domestic partnership	Yes, my partner is HIV positive	2 3	0	1	1	0	0	0	Secondary School	Yes, full time	Lubombo	Multiple times	3	31-60 minutes	16	E11-20	1-2 hours	Dissatisfied	Yes	Yes	Yes	Yes	Yes	Yes, always	TDF/3TC/DTG		5 or more years	No					0	0	0	0					1 - 2 years ago	Community ART group (CAG)	No
244	Clinic	Female	Married or domestic partnership	Yes, my partner is HIV positive	2 3	0	1	1	0	0	0	Primary School	Yes, part time or casual laborer	Shiselweni	Multiple times	3	More than 60 minutes	8	E1-10	30-1 hour	Very Satisfied	Yes	Yes	Yes	Yes	Yes	Yes, always	TDF/3TC/DTG		5 or more years	No					0	0	0	0					6 months to 1 year ago	Community ART group (CAG)	No
245	Clinic	Female	Single, never married		2 3	0	1	1	0	0	0	Prefer not to answer	Yes, full time	Lubombo	Multiple times	3	0-30 minutes	6	E1-10	0-30 minutes	Very Satisfied	Yes	Yes	Yes	Yes	Yes	Yes, sometimes	AZT/3TC/NVP		2-4 years	No					0	0	0	0					6 months to 1 year ago	Community ART group (CAG)	No
246	Clinic	Male	Married or domestic partnership	Yes, my partner is HIV positive	3 4	0	0	1	1	0	0	Primary School	No	Shiselweni	Multiple times	3	More than 60 minutes	2	E1-10	0-30 minutes	Very Satisfied	Yes	Yes	Yes	Yes	Yes	Yes, always	TDF/3TC/EFV		5 or more years	No					0	0	0	0					1 - 2 years ago	Community ART group (CAG)	No
247	Clinic	Female	Married or domestic partnership	Yes, my partner is HIV positive	2 3	0	1	1	0	0	0	Primary School	Yes, part time or casual laborer	Lubombo	Multiple times	3	31-60 minutes	14	E11-20	1-2 hours	Satisfied	Yes	Yes	Yes	Yes	Yes	Yes, always	TDF/3TC/DTG		5 or more years	No					0	0	0	0					1 - 2 years ago	Community ART group (CAG)	No
248	Clinic	Female	Single, never married		3	0	0	1	0	0	0	Secondary School	Yes, part time or casual laborer	Lubombo	Multiple times	3	31-60 minutes	14	E11-20	1-2 hours	Satisfied	Yes	Yes	Yes	Yes	Yes	Yes, always	TDF/3TC/EFV		1-2 years	No					0	0	0	0					6 months to 1 year ago	Community ART group (CAG)	No
249	Clinic	Male	Married or domestic partnership	Yes, my partner is HIV positive	3	0	0	1	0	0	0	Secondary School	Yes, full time	Lubombo	Multiple times	4	0-30 minutes	6	E1-10	30-1 hour	Satisfied	Yes	Yes	Yes	Yes	Yes	Yes, always	TDF/3TC/DTG		2-4 years	No					0	0	0	0					Less than six months ago	Community ART group (CAG)	No
250	Clinic	Female	Widowed		3	0	0	1	0	0	0	Primary School	Yes, full time	Shiselweni	Multiple times	3	More than 60 minutes	5	E1-10	3 or more hours	Satisfied	Yes	Yes	Yes	Yes	Yes	Yes, always	TDF/3TC/DTG		5 or more years	No					0	0	0	0					3 or more years ago	Community ART group (CAG)	No
251	Clinic	Female	Widowed		3 4	0	0	1	1	0	0	Secondary School	No	Shiselweni	Multiple times	6	More than 60 minutes	2	E1-10	3 or more hours	Satisfied	Yes	Yes	Yes	Yes	Yes	Yes, always	TDF/3TC/DTG		5 or more years	No					0	0	0	0					3 or more years ago	Community ART group (CAG)	No
252	Clinic	Male	Divorced		3	0	0	1	0	0	0	Primary School	No	Shiselweni	Multiple times	2	More than 60 minutes	10	E1-10	1-2 hours	Very Satisfied	Yes	Yes	Yes	Yes	Yes	Yes, always	TDF/3TC/DTG		5 or more years	No					0	0	0	0					6 months to 1 year ago	Community ART group (CAG)	No
253	Clinic	Male	Married or domestic partnership	Yes, my partner is HIV positive	2 3	0	1	1	0	0	0	Primary School	Yes, part time or casual laborer	Shiselweni	Multiple times	3	More than 60 minutes	12	E11-20	1-2 hours	Very Satisfied	Yes	Yes	Yes	Yes	Yes	Yes, always	TDF/3TC/DTG		5 or more years	No					0	0	0	0					1 - 2 years ago	Community ART group (CAG)	No
254	Clinic	Male	Single, never married		2	0	1	0	0	0	0	Secondary School	Yes, part time or casual laborer	Shiselweni	Multiple times	3	31-60 minutes	12	E11-20	1-2 hours	Very Satisfied	Yes	Yes	Yes	Yes	Yes	Yes, always	TDF/3TC/DTG		1-2 years	No					0	0	0	0					Less than six months ago	Community ART group (CAG)	No
255	Clinic	Male	Married or domestic partnership	Yes, my partner is HIV positive	2	0	1	0	0	0	0	Secondary School	Yes, full time	Shiselweni	Multiple times	3	0-30 minutes	0	No cost	0-30 minutes	Very Satisfied	Yes	Yes	Yes	Yes	Yes	Yes, always	TDF/3TC/DTG		1-2 years	No					0	0	0	0					Less than six months ago	Community ART group (CAG)	No
256	Clinic	Female	Widowed		2 3 4	0	1	1	1	0	0	Primary School	No	Shiselweni	Multiple times	2	0-30 minutes	8	E1-10	3 or more hours	Satisfied	Yes	Yes	Yes	Yes	Yes	Yes, always	TDF/3TC/DTG		5 or more years	No					0	0	0	0					1 - 2 years ago	Community ART group (CAG)	No
257	Clinic	Female	Single, never married		2 3	0	1	1	0	0	0	Secondary School	Yes, full time	Shiselweni	Multiple times	4	0-30 minutes	5	E1-10	0-30 minutes	Very Satisfied	Yes	Yes	Yes	Yes	Yes	Yes, always	TDF/3TC/DTG		2-4 years	No					0	0	0	0					Less than six months ago	Community ART group (CAG)	No
258	Clinic	Male	Single, never married		3	0	0	1	0	0	0	Primary School	Yes, full time	Shiselweni	Multiple times	2	0-30 minutes	0	No cost	30-1 hour	Satisfied	Yes	Yes	Yes	Yes	Yes	Yes, always	TDF/3TC/DTG		1-2 years	No					0	0	0	0					Less than six months ago	Community ART group (CAG)	No
259	Clinic	Female	Single, never married		3	0	0	1	0	0	0	Secondary School	Yes, full time	Shiselweni	Multiple times	3	0-30 minutes	5	E1-10	0-30 minutes	Very Satisfied	Yes	Yes	Yes	Yes	Yes	Yes, always	TDF/3TC/DTG		1-2 years	No					0	0	0	0					Less than six months ago	Community ART group (CAG)	No
260	Clinic	Female	Married or domestic partnership	Yes, my partner is HIV positive	2 3	0	1	1	0	0	0	Secondary School	No	Shiselweni	Multiple times	3	0-30 minutes	12	E11-20	1-2 hours	Very Satisfied	Yes	Yes	Yes	Yes	Yes	Yes, always	TDF/3TC/EFV		1-2 years	No					0	0	0	0					Less than six months ago	Community ART group (CAG)	No
261	Clinic	Female	Widowed		3 4	0	0	1	1	0	0	Primary School	No	Shiselweni	Multiple times	2	More than 60 minutes	35	E21-50	1-2 hours	Satisfied	Yes	Yes	Yes	Yes	Yes	Yes, always	TDF/3TC/DTG		5 or more years	No					0	0	0	0					3 or more years ago	Community ART group (CAG)	No
262	Clinic	Female	Married or domestic partnership	Yes, my partner is HIV positive	2 3	0	1	1	0	0	0	Primary School	No	Shiselweni	Multiple times	3	More than 60 minutes	5	E1-10	1-2 hours	Very Satisfied	Yes	Yes	Yes	Yes	Yes	Yes, always	TDF/3TC/DTG		5 or more years	No					0	0	0	0					1 - 2 years ago	Community ART group (CAG)	No
263	Clinic	Female	Married or domestic partnership	Yes, my partner is HIV positive	2	0	1	0	0	0	0	Primary School	No	Shiselweni	Multiple times	2	More than 60 minutes	2	E1-10	3 or more hours	Satisfied	Yes	Yes	Yes	Yes	Yes	Yes, always	TDF/3TC/DTG		5 or more years	No					0	0	0	0					3 or more years ago	Community ART group (CAG)	No
264	Clinic	Female	Married or domestic partnership	Yes, my partner is HIV positive	2 3	0	1	1	0	0	0	Primary School	No	Shiselweni	Multiple times	3	More than 60 minutes	10	E1-10	3 or more hours	Dissatisfied	Yes	Yes	Yes	Yes	Yes	Yes, always	TDF/3TC/DTG		5 or more years	No					0	0	0	0					1 - 2 years ago	Community ART group (CAG)	No
265	Clinic	Male	Married or domestic partnership	Yes, my partner is HIV positive	2 3	0	1	1	0	0	0	Primary School	Yes, full time	Lubombo	Multiple times	3	31-60 minutes	2	E1-10	30-1 hour	Satisfied	Yes	Yes	Yes	Yes	Yes	Yes, always	TDF/3TC/DTG		5 or more years	No					0	0	0	0					1 - 2 years ago	ART Fast Track	No			1-2 years
266	Clinic	Female	Married or domestic partnership	Yes, my partner is HIV positive	2 3	0	1	1	0	0	0	Secondary School	Yes, full time	Lubombo	Multiple times	2	0-30 minutes	2	E1-10	1-2 hours	Satisfied	Yes	Yes	Yes	Yes	Yes	Yes, always	TDF/3TC/EFV		5 or more years	No					0	0	0	0					6 months to 1 year ago	ART Fast Track	No			6 months to 1 year
267	Clinic	Female	Married or domestic partnership	Yes, my partner is HIV negative	2 3 4	0	1	1	1	0	0	Primary School	Yes, full time	Lubombo	Multiple times	3	More than 60 minutes	20	E11-20	1-2 hours	Satisfied	Yes	Yes	Yes	Yes	Yes	Yes, always	TDF/3TC/EFV		5 or more years	No					0	0	0	0					6 months to 1 year ago	ART Fast Track	No			6 months to 1 year
268	Clinic	Male	Single, never married		1	1	0	0	0	0	0	Secondary School	Yes, full time	Lubombo	Multiple times	3	0-30 minutes	2	E1-10	30-1 hour	Satisfied	Yes	Yes	Yes	Yes	Yes	Yes, always	TDF/3TC/EFV		5 or more years	No					0	0	0	0					6 months to 1 year ago	ART Fast Track	No			6 months to 1 year
269	Clinic	Male	Married or domestic partnership	Yes, my partner is HIV negative	2 3	0	1	1	0	0	0	Primary School	Yes, full time	Lubombo	Multiple times	3	More than 60 minutes	15	E11-20	1-2 hours	Satisfied	Yes	Yes	Yes	Yes	Yes	Yes, always	TDF/3TC/EFV		5 or more years	No					0	0	0	0					6 months to 1 year ago	ART Fast Track	No			6 months to 1 year
270	Clinic	Female	Widowed		3 4	0	0	1	1	0	0	Primary School	Yes, full time	Lubombo	Multiple times	3	More than 60 minutes	10	E1-10	30-1 hour	Satisfied	Yes	Yes	Yes	Yes	Yes	Yes, always	TDF/3TC/DTG		5 or more years	No					0	0	0	0					6 months to 1 year ago	ART Fast Track	No			6 months to 1 year
[truncated: 223 more columns]
