# Supplementary material for: Client and healthcare worker experiences with differentiated HIV treatment models in Eswatini
Source: PLoS One. 2022 May 25;17(5):e0269020. doi: 10.1371/journal.pone.0269020 (PMC9132331; doi:10.1371/journal.pone.0269020)
Supplement: S3 Appendix — (XLSX) [file pone.0269020.s003.xlsx]

## Sheet: Sheet1
surveyid	region	gender_1_1	currentoccupation_1_2	currentoccupation_1_2_clean	currentoccupation_other_1_2	facilitytype_1_3	facilitytype	sevicesofferedfacility_2_1	sevicesofferedfacility_2_1_HTS	sevicesofferedfacility_2_1_prev	sevicesofferedfacility_2_1_ART	sevicesofferedfacility_2_1_PMTCT	sevicesofferedfacility_2_1_DSD	sevicesofferedfacility_2_1_VL	modelsinfacility_2_2	modelsinfacility_2_2_FT	modelsinfacility_2_2_TxC	modelsinfacility_2_2_OR	modelsinfacility_2_2_CAG	modelsinfacility_2_2_TC	modelsinfacility_2_2_FCCM	dsdmodelmostclients_2_3	popularmodel_2_4	dsdtraining_fasttrack_2_8	dsdtraining_fasttrack_freq_2_8	dsdtraining_treatmentclub_2_8	dsdtraining_treatmentclubfreq_2_	dsdtraining_outreach_2_8	dsdtraining_outreachfreq_2_8	dsdtraining_cags_2_8	dsdtraining_cagsfreq_2_8	dsdtraining_teenclub_2_8	dsdtraining_teenclubfreq_2_8	aspectstoimprove_2_9	improvetrainingsuggest_2_10	needinfodsdmodels_2_11	needadditionalinfo_2_12	dsdawarenessefforts_2_13	dsdawarenessefforts_pamphlet	dsdawarenessefforts_duringtxc	dsdawarenessefforts_healthtalk	dsdawarenessefforts_oneonone	dsdawarenessefforts_commhealth	dsdawarenessefforts_recruitment	dsdawarenessefforts_hc4	dsdawarenessefforts_sptgroup	dsdawarenessefforts_dontknow	dsdawarenessefforts_noanswer	recommendtomoh_2_14
1	Hhohho	Female	Nurse	Nurse		High Volume Clinic (>1000 ART clients)	Clinic	1 2 3 4 5 6	1	1	1	1	1	1	1 4	1	0	0	1	0	0	Community ART Group	It is because it promotes clients to have less number of dates to visit the facility, for instance if they are 6 in the group each client will come twice a year in the facility.	No		No		No		No		No		No		No		3 4 9	0	0	1	1	0	1	0	0	0	0	to have programmes on tv and radio about the dsd models
2	Hhohho	Female	Expert Client	Expert Client		High Volume Clinic (>1000 ART clients)	Clinic	1 2 3 4 5 6	1	1	1	1	1	1	1 4 5	1	0	0	1	1	0	ART Fast Track	Most of the people are working.	Yes	Often	No		Yes	Never	Yes	Sometimes	Yes	Often	No		No		3 4 5	0	0	1	1	1	0	0	0	0	0	print iec materials of dsd
3	Lubombo	Male	Nurse	Nurse		Health Center	Health Center	1 2 3 4 5 6	1	1	1	1	1	1	1 2 3 5	1	1	1	0	1	0	Facility based treatment club	Most clients prefer to come to the facility because they get an opportunity to see a doctor and get other services	No		No		No		No		Yes	Often	I don't know		I don't know		3 4	0	0	1	1	0	0	0	0	0	0	use of national radio to spread information
4	Lubombo	Female	Expert Client	Expert Client		Health Center	Health Center	3 5 6	0	0	1	0	1	1	1 2 3 5	1	1	1	0	1	0	Facility based treatment club	Most Clients are still shy of taking their tabs at the communities	Yes	Often	Yes	Often	Yes	Often	Yes	Never	Yes	Often	Yes	Sensitize the communities about the DSD models to know the benefits of the models	No		3 4	0	0	1	1	0	0	0	0	0	0	community visits at 'imiphakatsi' and community meetings
5	Manzini	Male	Nurse	Nurse		Hospital	Hospital	1 2 3 5 6	1	1	1	0	1	1	1	1	0	0	0	0	0	ART Fast Track	More clients prefer fast track models because they do not like spreading more time at the hospital.this model limits time spent at the hospital therefore is prefered by most clients.	No		No		No		No		No		No		Yes	Fast tracking clients that have just been transitioned to TLD.	3 4	0	0	1	1	0	0	0	0	0	0	pamphlets and media.
6	Hhohho	Male	Nurse	Nurse		Hospital	Hospital	1 2 3 5 6	1	1	1	0	1	1	1 4 5	1	0	0	1	1	0	ART Fast Track	This is due to a fact that more patients are virally suppressed and they come as individuals at the clinic	Yes	Often	No		No		Yes	Often	Yes	Often	No		Yes	Pamphlets to aid sensitization	3 4	0	0	1	1	0	0	0	0	0	0	radio broadcast like educate people about models assist in community sensitization through awareness shows in the community
7	Lubombo	Male	Expert Client	Expert Client		Low to Medium Volume Clinic ( < 1000 ART clients)	Clinic	1 2 3 4 6	1	1	1	1	0	1	1 5 6	1	0	0	0	1	1	Outreach model	Most clients are proportioned with regard their residial place, hence outreach model has the most	Yes	Sometimes	Yes	Sometimes	No		Yes	Sometimes	Yes	Sometimes	I prefer not to answer		I don't know		1 3 4 5	1	0	1	1	1	0	0	0	0	0	no comments
8	Lubombo	Male	Expert Client	Expert Client		Low to Medium Volume Clinic ( < 1000 ART clients)	Clinic	1 2 3 4 6	1	1	1	1	0	1	1	1	0	0	0	0	0	Outreach model	Most clients are proportioned with regard their residual place,hence outreach model has the most.	Yes	Sometimes	Yes	Sometimes	No		Yes	Sometimes	Yes	Sometimes	No		No		1 3 4 5	1	0	1	1	1	0	0	0	0	0	no response
9	Shiselweni	Male	Nurse	Nurse		High Volume Clinic (>1000 ART clients)	Clinic	1 2 3 4 5 6	1	1	1	1	1	1	2 4 5	0	1	0	1	1	0	Family Centered Care Model	Mostly clients are closely related	Yes	Sometimes	Yes	Never	Yes	Never	Yes	Often	Yes	Often	I prefer not to answer		I don't know		2 3 4 5	0	1	1	1	1	0	0	0	0	0	provide enough ice materials
10	Shiselweni	Male	Expert Client	Expert Client		High Volume Clinic (>1000 ART clients)	Clinic	1 2 3 4 5 6	1	1	1	1	1	1	1 2 4 5	1	1	0	1	1	0	Teen Club	Teen club,it is because we have got more children on art,close to 100. Fast track,it is because many people prepare fast track than community art groups	Yes	Often	Yes	Sometimes	Yes	Never	Yes	Sometimes	Yes	Often	No		Yes	Because the DSD are helpful to clients cos they don't have to frequently visit the clinic I need more training on DSD so that I can help more clients	1 2 3 4 5	1	1	1	1	1	0	0	0	0	0	if the east which are in the community should get more trainings cos they are the one who goes to the community and educated clients there must be radio adverts about the dsd to make client awre of the models
11	Shiselweni	Female	Nurse	Nurse		High Volume Clinic (>1000 ART clients)	Clinic	1 2 3 4 5 6	1	1	1	1	1	1	1 4 5	1	0	0	1	1	0	Community ART Group	No comments	No		No		No		No		No		No		Yes	No comments	3 4	0	0	1	1	0	0	0	0	0	0	by creating awareness through all media houses that the county has
12	Hhohho	Male	Nurse	Nurse		Health Center	Health Center	1 2 3 4 5 6	1	1	1	1	1	1	1 4 5 6	1	0	0	1	1	1	ART Fast Track	It's a personal DSD model no one else involved only the patient	Yes	Often	No		No		Yes	Sometimes	No		Yes	To have detailed information on all the different DSD models and marketing strategies for the DSD	Yes	Pamphlets Journals	3 4	0	0	1	1	0	0	0	0	0	0	provide pamphlets do community awareness
13	Hhohho	Male	Nurse	Nurse		Health Center	Health Center	1 2 3 4 5 6	1	1	1	1	1	1	1 4 5 6	1	0	0	1	1	1	ART Fast Track	It's a personal DSD model no one else is involved only the patient.	Yes	Often	No		Yes	Never	Yes	Sometimes	No		Yes	To have detailed information on all the different DSD model and marketing strategies for the DSD	Yes	Journals and pamphlets	3 4	0	0	1	1	0	0	0	0	0	0	provide pamphlets do community awareness
14	Manzini	Female	Nurse	Nurse		Hospital	Hospital	1 2 3 5 6	1	1	1	0	1	1	1	1	0	0	0	0	0	ART Fast Track	More clients fall on the category for fast track in the facility.	No		No		No		No		No		No		No		3	0	0	1	0	0	0	0	0	0	0	they could also create the awareness in the media.
15	Hhohho	Male	Nurse	Nurse		High Volume Clinic (>1000 ART clients)	Clinic	1 2 3 4 5 6	1	1	1	1	1	1	1 5	1	0	0	0	1	0	ART Fast Track	Client eligibility and preference	Yes	Often	Yes	Sometimes	Yes	Sometimes	Yes	Often	Yes	Often	I prefer not to answer		Yes	How to apply the different models in the Ntfonjeni Setting	4 5 9 8	0	0	0	1	1	1	1	0	0	0	educate the nation through media
16	Lubombo	Female	Expert Client	Expert Client		High Volume Clinic (>1000 ART clients)	Clinic	1 3 4 6	1	0	1	1	0	1	1 5	1	0	0	0	1	0	Teen Club	It's because these are teenagers and they usually refill on Saturday's when they are not going to school	Yes	Sometimes	No		No		No		Yes	Often	No		Yes	We need transport for community ART group	2 3 4	0	1	1	1	0	0	0	0	0	0	the ministry can supply us with transport so that we can go to the community to make refills
17	Shiselweni	Female	Nurse	Nurse		High Volume Clinic (>1000 ART clients)	Clinic	1 2 3 4 5 6	1	1	1	1	1	1	1 4	1	0	0	1	0	0	ART Fast Track	Most people prefer fast track model due to disclosure issues among the neighbours.	Yes	Sometimes	Yes	Never	Yes	Never	Yes	Often	Yes	Often	No		No		3 4 5 9	0	0	1	1	1	1	0	0	0	0	no comments
18	Lubombo	Female	Expert Client	Expert Client		High Volume Clinic (>1000 ART clients)	Clinic	1 2 3 4 5 6	1	1	1	1	1	1	1 2 3 4 5	1	1	1	1	1	0	ART Fast Track	It is easy to enroll.	Yes	Often	Yes	Never	Yes	Often	Yes	Often	Yes	Often	Yes	Need mentoring	Yes	In all models Refresher training	2 3 4 5 9	0	1	1	1	1	1	0	0	0	0	radio talk
19	Hhohho	Female	Nurse	Nurse		Hospital	Hospital	1 2 3 5 6	1	1	1	0	1	1	1 4 5	1	0	0	1	1	0	ART Fast Track	Most clients are virally suppressed and enrolled into the group	Yes	Often	Yes	Never	No		Yes	Often	Yes	Often	Yes	Usage of the DSD models into the current clinical setting on how to set up in MEH specifically	Yes	SOP/desk guidelines when enrolling Client pamphlets on models	3 4	0	0	1	1	0	0	0	0	0	0	radio talk shows or t.v. pamphlets to give to clients
20	Manzini	Female	Nurse	Nurse		Hospital	Hospital	1 2 3 4 5 6	1	1	1	1	1	1	1 4	1	0	0	1	0	0	ART Fast Track	There is a lot of stable individuals who qualify to be on Fast track than couples who qualify to be on CAGs	Yes	Sometimes	Yes	Never	Yes	Never	Yes	Sometimes	Yes	Never	No		No		3 4	0	0	1	1	0	0	0	0	0	0	broadcast it on social media and radio
21	Shiselweni	Male	Nursing Assistant	Nursing Assistant		Low to Medium Volume Clinic ( < 1000 ART clients)	Clinic	1 2 3 4 5 6	1	1	1	1	1	1	1 2 3 4 5	1	1	1	1	1	0	Outreach model	Outreach place is remote and there is no transport.Teen club people do not refill during the week due to schooling.	Yes	Often	No		No		Yes	Often	No		No		No		3 4 5 9	0	0	1	1	1	1	0	0	0	0	hire more community personal and train more on dsd models
22	Hhohho	Male	Expert Client	Expert Client		High Volume Clinic (>1000 ART clients)	Clinic	1 2 3 4 5 6	1	1	1	1	1	1	1 2 5	1	1	0	0	1	0	ART Fast Track	They are many clients on the teen club.because we don't want our adolescents to be absent from school. For the last we have more clients because most of the rush to work	Yes	Never	Yes	Never	No		Yes	Never	Yes	Never	No		Yes	Not yet	3 5	0	0	1	0	1	0	0	0	0	0	no response
23	Shiselweni	Female	Expert Client	Expert Client		Hospital	Hospital	1 2 3 5 6	1	1	1	0	1	1	1	1	0	0	0	0	0	ART Fast Track	No response	Yes	Sometimes	No		No		Yes	Never	No		No		Yes	The resources ....doctor's, transport and nurses	3	0	0	1	0	0	0	0	0	0	0	broadcast it to the media and make some pamphlets.
24	Manzini	Female	Nurse	Nurse		Hospital	Hospital	1 2 3 4 5 6	1	1	1	1	1	1	1	1	0	0	0	0	0	Facility based treatment club	Most clients require to see the Nurse or Doctor for their aliments.some default fast track and fall back to the main stream.	Yes	Often	No		No		No		No		I don't know		No		3 4	0	0	1	1	0	0	0	0	0	0	via the media tv and newspapers.
25	Hhohho	Female	Nurse	Nurse		High Volume Clinic (>1000 ART clients)	Clinic	1 2 3 4 5 6	1	1	1	1	1	1	1 2 3 5 6	1	1	1	0	1	1	Family Centered Care Model	Because Baylor is a family centred clinic ,there is a high volume of children and adolescents and they normally come with their parents.	Yes	Often	Yes	Often	No		No		Yes	Often	No		Yes	Pamphlets for community ART groups.	4	0	0	0	1	0	0	0	0	0	0	1.do on-site trainings on models through educational materials even pamphlets or charts.
26	Lubombo	Female	Expert Client	Expert Client		Low to Medium Volume Clinic ( < 1000 ART clients)	Clinic	1 2 3 4 5 6	1	1	1	1	1	1	1	1	0	0	0	0	0	ART Fast Track	More clients tend to choose fast track because the service is time convenient for them	Yes	Often	Yes	Never	Yes	Never	Yes	Never	Yes	Often	No		No		3 4	0	0	1	1	0	0	0	0	0	0	have othe means to let clients know about the different models not only be taught in the clinic but also in media and other ways like smses
27	Hhohho	Prefer not to answer	Nursing Assistant	Nursing Assistant		High Volume Clinic (>1000 ART clients)	Clinic	1 2 3 4 5 6	1	1	1	1	1	1	1 2 5 6	1	1	0	0	1	1	ART Fast Track	Saves time for clients	Yes	Sometimes	Yes	Sometimes	No		No		Yes	Sometimes	Yes	Need training often or quartely	Yes	More training	3 4 5	0	0	1	1	1	0	0	0	0	0	train rural health motivators
28	Manzini	Male	Nurse	Nurse		Hospital	Hospital	1 2 3 5 6	1	1	1	0	1	1	1 4	1	0	0	1	0	0	ART Fast Track	Convinientbfor clients as they spend less time at the facility.	Yes	Often	Yes	Never	Yes	Never	Yes	Often	Yes	Never	I don't know		Yes	We require a phlebotomist on site.	3 4	0	0	1	1	0	0	0	0	0	0	include on sbis thursday health talks.
29	Shiselweni	Female	Expert Client	Expert Client		Low to Medium Volume Clinic ( < 1000 ART clients)	Clinic	3	0	0	1	0	0	0	4 5	0	0	0	1	1	0	Teen Club	Some teens their tablets	No		No		No		No		No		Yes	No comments	No		3	0	0	1	0	0	0	0	0	0	0	no comments
30	Shiselweni	Female	Nurse	Nurse		High Volume Clinic (>1000 ART clients)	Clinic	1 2 3 4 5 6	1	1	1	1	1	1	1 4	1	0	0	1	0	0	Teen Club	Most people prefer the fast track model probably due to disclosure issues among neighbours. Teens club because kids are sent by parents	Yes	Sometimes	No		No		Yes	Often	Yes	Often	No		No		3 4 5	0	0	1	1	1	0	0	0	0	0	no response
31	Lubombo	Female	Nurse	Nurse		Health Center	Health Center	1	1	0	0	0	0	0	1	1	0	0	0	0	0	Teen Club	Due to the convenience of school going children	No		No		Yes	Never	No		Yes	Sometimes	No		Yes	Human resource	3	0	0	1	0	0	0	0	0	0	0	make pamphlets and posters explaining about the dsd models
32	Manzini	Female	Expert Client	Expert Client		High Volume Clinic (>1000 ART clients)	Clinic	1 2 3 4 5 6	1	1	1	1	1	1	1 5	1	0	0	0	1	0	ART Fast Track	Because most of our client are virally suppressed and their adherence is very good.	Yes	Often	No		No		No		Yes	Often	No		I don't know		3 4	0	0	1	1	0	0	0	0	0	0	the ministry can use every media that we have here in swaziland.
33	Lubombo	Female	Nurse	Nurse		Low to Medium Volume Clinic ( < 1000 ART clients)	Clinic	1 2 3 5 6	1	1	1	0	1	1	1 3 4 5	1	0	1	1	1	0	Outreach model	The nature of our foundation is that of an outreach so we have more clients on that maybe partly because we still finalising our clinic as it will only be operational in 2020 so with that in mind we can't have more numbers on other models like	Yes	Often	Yes	Never	Yes	Often	Yes	Often	Yes	Often	No		Yes	The models that we currently don't offer if we can be refreshed on them because we may need to start them as our clinic will be operational soon. The more you don't practice something the more you forgert so the same is true here.	4 5 9	0	0	0	1	1	1	0	0	0	0	instant messaging, pamphlets or pocket sized booklets our clients can take home to read, chats on every corner of the clinic with illustrational imaging, social media train, strenghten community ec's on training so they could train support grou
34	Lubombo	Female	Nurse	Nurse		High Volume Clinic (>1000 ART clients)	Clinic	1 2 3 4 5 6	1	1	1	1	1	1	1 2 5	1	1	0	0	1	0	Teen Club	Its the most used model	Yes	Often	Yes	Never	Yes	Never	Yes	Never	Yes	Often	No		I prefer not to answer		4	0	0	0	1	0	0	0	0	0	0	provide pamphlets
35	Shiselweni	Female	Other	Counsellor	HTS	Low to Medium Volume Clinic ( < 1000 ART clients)	Clinic	1 2 3 4 5 6	1	1	1	1	1	1	1 3 4 5	1	0	1	1	1	0	Outreach model	Outreach model no transport	Yes	Sometimes	Yes	Often	Yes	Often	Yes	Often	Yes	Often	No		No		1 2 3 4 5	1	1	1	1	1	0	0	0	0	0	moh should hire community health care workers who will educate on the dsd model
36	Shiselweni	Male	Nurse	Nurse		High Volume Clinic (>1000 ART clients)	Clinic	1 2 3 4 5 6	1	1	1	1	1	1	4	0	0	0	1	0	0	Community ART Group	The only model that the facility can offer	Yes	Never	No		No		Yes	Often	No		No		No		4	0	0	0	1	0	0	0	0	0	0	more training on us as staff in order to train clients. more awarenes like advertise models on t.v, radio, newspaper and on our phones in a form of messages. form whatsapp groups or page groups on facebook and be managed by clinic
37	Hhohho	Male	Nurse	Nurse		High Volume Clinic (>1000 ART clients)	Clinic	1 2 3 4 5 6	1	1	1	1	1	1	1 2 4 5 6	1	1	0	1	1	1	Teen Club	Refused to respond.	Yes	Often	No		No		Yes	Often	Yes	Often	No		No		1 3 4 9	1	0	1	1	0	1	0	0	0	0	no response
38	Hhohho	Female	Nurse	Nurse		Hospital	Hospital	1 2 3 5 6	1	1	1	0	1	1	1 2 5 6	1	1	0	0	1	1	ART Fast Track	Most of them are virally model and above the age of 18	Yes	Often	Yes	Often	No		No		Yes	Sometimes	No		No		2 3 4	0	1	1	1	0	0	0	0	0	0	iec material like pamphelts
39	Shiselweni	Female	Expert Client	Expert Client		Health Center	Health Center	1 2 3 5 6	1	1	1	0	1	1	1 2 5 6	1	1	0	0	1	1	ART Fast Track	No response	No		No		No		No		No		I don't know		No		2 3	0	1	1	0	0	0	0	0	0	0	involve social media
40	Hhohho	Male	Expert Client	Expert Client		Low to Medium Volume Clinic ( < 1000 ART clients)	Clinic	1 2 3 4 5 6	1	1	1	1	1	1	5 6	0	0	0	0	1	1	Family Centered Care Model	In most cases the couple's are in care.	Yes	Never	Yes	Never	Yes	Sometimes	Yes	Never	Yes	Often	No		No		2 3 4 5	0	1	1	1	1	0	0	0	0	0	give us pamphlets written both in siswati and english
41	Manzini	Female	Nurse	Nurse		Hospital	Hospital	1 2 3 5 6	1	1	1	0	1	1	1 4	1	0	0	1	0	0	ART Fast Track	I don't know	Yes	Often	Yes	Never	Yes	Never	Yes	Sometimes	Yes	Never	No		Yes	MANPOWER	3 4 9	0	0	1	1	0	1	0	0	0	0	pamphlets adverts billboards
42	Hhohho	Female	Expert Client	Expert Client		High Volume Clinic (>1000 ART clients)	Clinic	1 2 3 4 5 6	1	1	1	1	1	1	1 4	1	0	0	1	0	0	Community ART Group	Because they send one client to collect for the group	Yes	Often	No		No		Yes	Sometimes	No		I prefer not to answer		I don't know		3 5 9	0	0	1	0	1	1	0	0	0	0	train more community volunteers
43	Lubombo	Female	Other	Counsellor	HTS	Low to Medium Volume Clinic ( < 1000 ART clients)	Clinic	1 2 3 5 6	1	1	1	0	1	1	1 3 4 5	1	0	1	1	1	0	ART Fast Track	More people are working around sugar cane plantations so they do not have that time to come every month tonthe clinic and if they do they wish to spend less time here hence they prefer ART fast track model	Yes	Often	Yes	Never	Yes	Often	Yes	Often	Yes	Often	No		No		4 5	0	0	0	1	1	0	0	0	0	0	pamphlets and advertise on social media and radio+tv
44	Lubombo	Female	Other	Counsellor	HTS	Low to Medium Volume Clinic ( < 1000 ART clients)	Clinic	1 2 3 5 6	1	1	1	0	1	1	1 3 4 5	1	0	1	1	1	0	Teen Club	We have a number of teens enrolled on ART	Yes	Sometimes	No		Yes	Often	Yes	Often	Yes	Often	No		Yes	On Fast track how do you book a client again after being transitioned to DTG and if 2 members in a CAG group of 3 decide to leave group then what happens to the one left?	4 5	0	0	0	1	1	0	0	0	0	0	no comment
45	Manzini	Female	Nurse	Nurse		Low to Medium Volume Clinic ( < 1000 ART clients)	Clinic	1 2 3 4 5 6	1	1	1	1	1	1	1 3 4 5 6	1	0	1	1	1	1	ART Fast Track	There are more clients on ART fast track because they do not like waiting in the long Que and they are viral load suppressed with good adherence.	No		No		No		Yes	Often	Yes	Sometimes	No		No		4	0	0	0	1	0	0	0	0	0	0	print dsd ice materials.
46	Hhohho	Female	Expert Client	Expert Client		High Volume Clinic (>1000 ART clients)	Clinic	1 2 3 4 5 6	1	1	1	1	1	1	1 4 5	1	0	0	1	1	0	ART Fast Track	Because it fast they do not Que.	Yes	Often	No		No		Yes	Sometimes	Yes	Sometimes	No		Yes	Guidelines for DSD models	2 3 4	0	1	1	1	0	0	0	0	0	0	road shows on dsd.
47	Shiselweni	Female	Other	Phlebotomist	Phlebomotist	Low to Medium Volume Clinic ( < 1000 ART clients)	Clinic	1 2 3 4 5 6	1	1	1	1	1	1	1 3 4 5	1	0	1	1	1	0	Teen Club	Teen clubs clients come during weekends	No		Yes	Often	Yes	Sometimes	Yes	Often	Yes	Often	No		No		2 3 4 5 9	0	1	1	1	1	1	0	0	0	0	no comments
48	Shiselweni	Female	Nurse	Nurse		Low to Medium Volume Clinic ( < 1000 ART clients)	Clinic	1 2 4 5 6	1	1	0	1	1	1	4 5	0	0	0	1	1	0	Teen Club	Because teens are not that ashamed of meeting with other unlike the stigma in adults especially in the CAGs	No		No		No		Yes	Often	No		No		Yes	Never received training so I need training on DSDs	7	0	0	0	0	0	0	0	0	0	1	to broadcast the availability of the models and its advantages and disadvantages
49	Lubombo	Female	Nurse	Nurse		Low to Medium Volume Clinic ( < 1000 ART clients)	Clinic	1 2 3 5 6	1	1	1	0	1	1	1 3 4 5	1	0	1	1	1	0	Outreach model	Most clients can't afford coming to our facilty	Yes	Often	Yes	Never	Yes	Often	Yes	Often	Yes	Often	No		No		4 5 9 8	0	0	0	1	1	1	0	1	0	0	no comment
50	Lubombo	Female	Nurse	Nurse		Low to Medium Volume Clinic ( < 1000 ART clients)	Clinic	1 2 3 5 6	1	1	1	0	1	1	1 3 4 5	1	0	1	1	1	0	Outreach model	Most of them are based in the communities	Yes	Often	Yes	Never	Yes	Often	Yes	Often	Yes	Often	No		No		4 5 9	0	0	0	1	1	1	0	0	0	0	none
51	Lubombo	Female	Other	Counsellor	HTS	Low to Medium Volume Clinic ( < 1000 ART clients)	Clinic	1 2 3 5 6	1	1	1	0	1	1	1 3 4 5	1	0	1	1	1	0	Community ART Group	Most people prefere them as its convenient as they take turns to come to the clinic/facility	Yes	Often	Yes	Never	Yes	Often	Yes	Often	Yes	Often	No		No		4 5 9	0	0	0	1	1	1	0	0	0	0	make use of something that client can take home and read about like pamphlets and or advertise about models either on instant messages or media.
52	Hhohho	Female	Nurse	Nurse		Hospital	Hospital	1 2 3 5 6	1	1	1	0	1	1	1 4 5	1	0	0	1	1	0	ART Fast Track	Most of clients are working class and need their time to conduct their businesses or be at work	Yes	Sometimes	Yes	Sometimes	No		Yes	Sometimes	Yes	Sometimes	No		Yes	For teen clubs like we provide them with all the activities and food to make them participate	3 4	0	0	1	1	0	0	0	0	0	0	media health talk and pamphlets in hospitals
53	Shiselweni	Female	Nursing Assistant	Nursing Assistant		Low to Medium Volume Clinic ( < 1000 ART clients)	Clinic	1 2 3 4 5 6	1	1	1	1	1	1	4 5	0	0	0	1	1	0	Teen Club	Teen club because the kids are not fully aware of the Stigma and they enjoy the company of other children and the food	No		No		No		No		No		No		No		4	0	0	0	1	0	0	0	0	0	0	no comments
54	Shiselweni	Female	Nurse	Nurse		Hospital	Hospital	1 2 3 4 5 6	1	1	1	1	1	1	1 4 5	1	0	0	1	1	0	ART Fast Track	No comments	Yes	Often	Yes	Never	Yes	Never	Yes	Never	Yes	Never	No		Yes	Our views on currently offered DSDs	3 4	0	0	1	1	0	0	0	0	0	0	media those already on dsd given motivation to talk about how they make it work to encourage others
55	Shiselweni	Female	Nursing Assistant	Nursing Assistant		Health Center	Health Center	1 2 3 4 5 6	1	1	1	1	1	1	1 2 3 4 5 6	1	1	1	1	1	1	Facility based treatment club	It is because most of our clients are on chronic illnesses.	Yes	Sometimes	Yes	Often	Yes	Sometimes	Yes	Sometimes	Yes	Often	No		No		3 4 5 9	0	0	1	1	1	1	0	0	0	0	to do pamphlets for clients to read
56	Shiselweni	Male	Nurse	Nurse		High Volume Clinic (>1000 ART clients)	Clinic	1 2 3 4 5 6	1	1	1	1	1	1	4	0	0	0	1	0	0	Community ART Group	Clients prefer to engage in groups when coming for treatment refills especially the stable ones	Yes	Never	No		No		Yes	Often	No		No		No		3 4	0	0	1	1	0	0	0	0	0	0	conducting community health education sessions
57	Hhohho	Female	Other	Community Health Worker	CMM	Low to Medium Volume Clinic ( < 1000 ART clients)	Clinic	1 2 3 4 5 6	1	1	1	1	1	1	5 6	0	0	0	0	1	1	Family Centered Care Model	Disclosure is done at home	Yes	Never	Yes	Never	Yes	Sometimes	Yes	Sometimes	Yes	Often	No		No		2 3 4 5	0	1	1	1	1	0	0	0	0	0	provide siswati pamphlets
58	Manzini	Female	Nursing Assistant	Nursing Assistant		High Volume Clinic (>1000 ART clients)	Clinic	1 2 3 4 5 6	1	1	1	1	1	1	1 4 5	1	0	0	1	1	0	ART Fast Track	Most clients prefer it.	Yes	Often	Yes	Sometimes	Yes	Never	Yes	Often	Yes	Often	No		No		3 4	0	0	1	1	0	0	0	0	0	0	provide pamphlets for hcw to give to the clients prior enrolment
59	Hhohho	Male	Medical Officer	Medical Officer		Hospital	Hospital	1 2 3 4 5 6	1	1	1	1	1	1	1	1	0	0	0	0	0	ART Fast Track	Fast track has more clients than teen club in our facility	Yes	Sometimes	No		No		No		Yes	Often	I prefer not to answer		I prefer not to answer		1 3 4	1	0	1	1	0	0	0	0	0	0	emphasise on education via media showing patients the role of health workers as some patients prefer to ask other patients or using google for their health issues and consider what they get from there
60	Manzini	Female	Nurse	Nurse		High Volume Clinic (>1000 ART clients)	Clinic	5	0	0	0	0	1	0	1	1	0	0	0	0	0	ART Fast Track	It saves time for clients	Yes	Often	No		No		No		Yes	Never	Yes	We could be able to apply other models like outreach model and facility and facility based treatment club.	Yes	How other models are successfully done	3	0	0	1	0	0	0	0	0	0	0	putt adverts on radio and on paper and also promote good adherence as key entry with suppressed vl
61	Manzini	Female	Nurse	Nurse		High Volume Clinic (>1000 ART clients)	Clinic	5	0	0	0	0	1	0	1	1	0	0	0	0	0	ART Fast Track	No response	Yes	Sometimes	No		No		No		Yes	Often	Yes	We could be able to apply other models like outreach model and facility based treatment club	Yes	How are models are successfully done	3	0	0	1	0	0	0	0	0	0	0	put adverts on radio and on paper and also promote good adherence as key entry- with suppressed viral load
62	Manzini	Female	Nursing Assistant	Nursing Assistant		High Volume Clinic (>1000 ART clients)	Clinic	1 2 3 4 5 6	1	1	1	1	1	1	1 2 4 5	1	1	0	1	1	0	Teen Club	It is easily followed and yet promote good adherence	No		No		No		Yes	Often	Yes	Often	No		I don't know		3 4	0	0	1	1	0	0	0	0	0	0	anti voyivoyi over health education session in media.
63	Lubombo	Female	Expert Client	Expert Client		Low to Medium Volume Clinic ( < 1000 ART clients)	Clinic	1 2 3 4 5 6	1	1	1	1	1	1	1	1	0	0	0	0	0	ART Fast Track	We have more working class clients so it's very convenient for them to be on fast track because its quickernand saves time	Yes	Often	Yes	Never	Yes	Never	Yes	Never	Yes	Often	No		No		3	0	0	1	0	0	0	0	0	0	0	no comments
64	Hhohho	Female	Nurse	Nurse		High Volume Clinic (>1000 ART clients)	Clinic	1 2 3 4 5 6	1	1	1	1	1	1	1 4 5 6	1	0	0	1	1	1	ART Fast Track	No response	Yes	Often	Yes	Sometimes	Yes	Never	Yes	Sometimes	Yes	Often	No		No		1 2 3 4 5	1	1	1	1	1	0	0	0	0	0	create wwareness through media,and involving community leaders.
65	Manzini	Female	Other	Counsellor	Adherence counsellor	High Volume Clinic (>1000 ART clients)	Clinic	1 2 3 4 5 6	1	1	1	1	1	1	1 2 3 5	1	1	1	0	1	0	ART Fast Track	Many adults on ART want to spend less time at the clinic so the fast track model works for them as others are working or are very busy	Yes	Never	Yes	Often	No		No		Yes	Often	Yes	If we get certified after trainings.	No		2 3 4	0	1	1	1	0	0	0	0	0	0	provide us with pamphlets talk about dsd
66	Shiselweni	Female	Nursing Assistant	Nursing Assistant		Hospital	Hospital	1 2 3 4 5 6	1	1	1	1	1	1	1	1	0	0	0	0	0	ART Fast Track	No comments	I don't know		I don't know		I don't know		I don't know		I don't know		I don't know		I don't know		3	0	0	1	0	0	0	0	0	0	0	through media
67	Hhohho	Male	Nurse	Nurse		High Volume Clinic (>1000 ART clients)	Clinic	1 2 3 4 5 6	1	1	1	1	1	1	1 3 4 5 6	1	0	1	1	1	1	Family Centered Care Model	We have more clients in this model.	No		No		No		No		Yes	Often	No		I don't know		3 4	0	0	1	1	0	0	0	0	0	0	send messages through radio,news newspaper and tv adverts to make patients become aware and demand the services when they come to the clinic.
68	Hhohho	Female	Nurse	Nurse		High Volume Clinic (>1000 ART clients)	Clinic	1 2 3 4 5 6	1	1	1	1	1	1	1 2 6	1	1	0	0	0	1	Facility based treatment club	It is because it was the first model that was introduced to us.	Yes	Sometimes	Yes	Sometimes	No		No		Yes	Often	No		No		4	0	0	0	1	0	0	0	0	0	0	no comments
69	Hhohho	Female	Expert Client	Expert Client		High Volume Clinic (>1000 ART clients)	Clinic	1 2 3 4 5 6	1	1	1	1	1	1	1 5	1	0	0	0	1	0	Teen Club	We don't want our adolescent to be absent from school and for fast track client do not like to que.	Yes	Sometimes	Yes	Never	Yes	Never	Yes	Never	Yes	Never	Yes	More trainings	Yes	No response	3 4	0	0	1	1	0	0	0	0	0	0	ministry can increase the awareness on dsd
70	Hhohho	Female	Nurse	Nurse		High Volume Clinic (>1000 ART clients)	Clinic	1 2 3 4 5 6	1	1	1	1	1	1	1 2 4 5 6	1	1	0	1	1	1	Teen Club	During weekends the teenagers are home hence they get time to the facility.	Yes	Sometimes	No		No		No		No		Yes	Comprehensive information on all these models.	Yes	How tobconduct all of the model.	2	0	1	0	0	0	0	0	0	0	0	use multimedia platforms.
71	Shiselweni	Female	Nurse	Nurse		Hospital	Hospital	1 2 3 5 6	1	1	1	0	1	1	1	1	0	0	0	0	0	ART Fast Track	No response	Yes	Sometimes	Yes	Often	Yes	Often	Yes	Often	Yes	Sometimes	No		No		3 4	0	0	1	1	0	0	0	0	0	0	newspapers and radio talk shows.
72	Lubombo	Female	Expert Client	Expert Client		High Volume Clinic (>1000 ART clients)	Clinic	1 2 3 4 5 6	1	1	1	1	1	1	1 2 5	1	1	0	0	1	0	ART Fast Track	Most clients have good adherence and there viral load is suppressed.	Yes	Often	Yes	Sometimes	Yes	Sometimes	Yes	Sometimes	Yes	Often	No		No		2 3 4	0	1	1	1	0	0	0	0	0	0	road shows should provide advert on media.
73	Shiselweni	Male	Other	Pharmacy	Pharm technician	Health Center	Health Center	1 2 3 4 5 6	1	1	1	1	1	1	1 3 5	1	0	1	0	1	0	Teen Club	Because i dispense more drugs to teen club.	No		No		Yes	Sometimes	Yes	Sometimes	Yes	Sometimes	Yes	So we can understand on what is expected for us and what impact can we have	Yes	Dispensing system to track patients who are not adhering.	3 4	0	0	1	1	0	0	0	0	0	0	sensitize health care workers on the importance of dsd
74	Shiselweni	Female	Expert Client	Expert Client		Health Center	Health Center	1 3 4 5 6	1	0	1	1	1	1	1 3 5	1	0	1	0	1	0	Teen Club	In our community there are more teenagers who are HIV positive.	Yes	Sometimes	No		Yes	Often	No		Yes	Often	I prefer not to answer		I prefer not to answer		3	0	0	1	0	0	0	0	0	0	0	providing pamphlets so that clients can have more information
75	Shiselweni	Female	Other	Phlebotomist	Phlembotomist	High Volume Clinic (>1000 ART clients)	Clinic	1 2 3 4 5 6	1	1	1	1	1	1	1 4 5	1	0	0	1	1	0	ART Fast Track	So many clients choose fast track because they work in South Africa and so they have limited time to be here and then others have many commitments to attend and for these reasons fast track is time convenient for them	Yes	Never	Yes	Never	Yes	Never	Yes	Never	Yes	Often	No		No		3	0	0	1	0	0	0	0	0	0	0	if there was a way that when a group member of cag comes for refils nurses just only update that individual art book and chronic care file instead of updating for everyone and this takes a toll on the nurses in terms of work load. i became conc
76	Shiselweni	Female	Expert Client	Expert Client		High Volume Clinic (>1000 ART clients)	Clinic	1 2 3 4 5 6	1	1	1	1	1	1	1 4 5	1	0	0	1	1	0	Teen Club	Because we have more children who are above 9 years that srevon teen club(on ART)and they are schooling so they have refills on that specific date	Yes	Often	Yes	Never	Yes	Never	Yes	Often	Yes	Often	No		Yes	Sign language for fast track clients	3 4 5 9	0	0	1	1	1	1	0	0	0	0	gather community for such teachings and provide food and maybe give incentives for attending that day like t-shirts
77	Hhohho	Female	Nurse	Nurse		High Volume Clinic (>1000 ART clients)	Clinic	1 2 3 4 5 6	1	1	1	1	1	1	1 2 5 6	1	1	0	0	1	1	Family Centered Care Model	Most clients are paediatric and are always linked to a family when they are enrolled into care.	Yes	Often	Yes	Often	No		No		Yes	Often	No		Yes	Up we can improve uptake in this model because most clients decline it due to fear of disclosing to other family / community members.	2 3	0	1	1	0	0	0	0	0	0	0	more health education probably through radio programs so that clients are aware of dvd models.
78	Hhohho	Female	Nurse	Nurse		Low to Medium Volume Clinic ( < 1000 ART clients)	Clinic	1 2 3 4 5 6	1	1	1	1	1	1	5 6	0	0	0	0	1	1	Family Centered Care Model	It's because, when one clients is described to be HIV,they do index testing then we introduce the model to the client.	Yes	Never	Yes	Never	Yes	Sometimes	Yes	Never	Yes	Often	No		No		2 3 4	0	1	1	1	0	0	0	0	0	0	we request the ministry to print both siswati and english pamphlets on dsd.
79	Hhohho	Male	Nursing Assistant	Nursing Assistant		Low to Medium Volume Clinic ( < 1000 ART clients)	Clinic	1 2 3 4 5 6	1	1	1	1	1	1	1 2 4 5	1	1	0	1	1	0	ART Fast Track	We have large community	Yes	Sometimes	Yes	Sometimes	No		Yes	Never	Yes	Sometimes	Yes	Training should be done monthly in order to get knowledge	No		2	0	1	0	0	0	0	0	0	0	0	no response
80	Hhohho	Female	Expert Client	Expert Client		Health Center	Health Center	1 2 3 4 5 6	1	1	1	1	1	1	1 2 3 4 5 6	1	1	1	1	1	1	ART Fast Track	On fast track clients enjoy it since they don't delay in the facility and is individualized.	Yes	Sometimes	No		No		No		Yes	Sometimes	No		No		2 3 4	0	1	1	1	0	0	0	0	0	0	there should place posters about the dsd model on the facility wall.
81	Shiselweni	Male	Other	Pharmacy	Pharm technician	Health Center	Health Center	1 2 3 4 5 6	1	1	1	1	1	1	1 2 3 4 5	1	1	1	1	1	0	Teen Club	It is easier and convenient for children to join a certain club than adults	No		Yes	Often	Yes	Often	Yes	Sometimes	Yes	Often	No		Yes	More workshops and reading material	2 3 4	0	1	1	1	0	0	0	0	0	0	fund more workshops for trainings
82	Manzini	Female	Nurse	Nurse		Hospital	Hospital	3	0	0	1	0	0	0	1 2 3 4 5 6	1	1	1	1	1	1	Teen Club	Because group of all school going children -grouped according to ages- rendered care same day.	Yes	Often	Yes	Often	Yes	Often	Yes	Often	Yes	Often	No		No		1 2 3 4	1	1	1	1	0	0	0	0	0	0	radio announcements.
83	Shiselweni	Female	Other	Community Health Worker	Community Mentor Mother	High Volume Clinic (>1000 ART clients)	Clinic	1 2 3 4 6	1	1	1	1	0	1	1 4 5	1	0	0	1	1	0	ART Fast Track	I think it's because they pick and go,they visit the clinic after 3 or 4 months.	Yes	Often	No		No		Yes	Sometimes	No		No		Yes	Yes like pamphlet or billboards	1 3 4 5	1	0	1	1	1	0	0	0	0	0	use the media hire more nurses to train the counsellors
84	Manzini	Female	Other	Other	Ward Aid	Hospital	Hospital	1 3 6	1	0	1	0	0	1	1 4	1	0	0	1	0	0	ART Fast Track	I don't know	Yes	Sometimes	No		No		No		No		No		No		3 4	0	0	1	1	0	0	0	0	0	0	everyday health talks,5 times a week they should explain the models.
85	Lubombo	Female	Nursing Assistant	Nursing Assistant		Low to Medium Volume Clinic ( < 1000 ART clients)	Clinic	1 2 3 4 5 6	1	1	1	1	1	1	1 5	1	0	0	0	1	0	ART Fast Track	No comments	Yes	Often	No		No		No		No		No		Yes	Training on how to manage community based treatment club.	3	0	0	1	0	0	0	0	0	0	0	mobilize on media
86	Hhohho	Female	Expert Client	Expert Client		High Volume Clinic (>1000 ART clients)	Clinic	1 2 3 4 5 6	1	1	1	1	1	1	1 2 5	1	1	0	0	1	0	Teen Club	There are more clients on the teen club because we don't want our adolescent to absent themselves from school and then with the fast track we also have more clients because most of them rush to work and they don't like to stay in the clinic for	Yes	Sometimes	Yes	Often	Yes	Never	Yes	Never	Yes	Often	Yes	Aspects of training to be improved is the outreach model because our clients don't want to be known by their neighbours that they are on treatment. For us as a facility it will be good because it can reduce the queues	No		3 4	0	0	1	1	0	0	0	0	0	0	ministry of health can increase the awareness about the dvd models so that each and every person must put a hand on its self by screening him or herself on tb counting their pills on their own it will also save their own time for always coming
87	Lubombo	Female	Nursing Assistant	Nursing Assistant		High Volume Clinic (>1000 ART clients)	Clinic	1 2 3 4 5 6	1	1	1	1	1	1	1 5	1	0	0	0	1	0	Teen Club	The model has children under 19 years or school going children as they have access in hospitals on clinic	Yes	Often	No		Yes	Never	Yes	Never	Yes	Often	No		No		1 2 3 4 5	1	1	1	1	1	0	0	0	0	0	community health education according to chiefdoms or tinkhundla
88	Manzini	Female	Expert Client	Expert Client		High Volume Clinic (>1000 ART clients)	Clinic	1 2 3 4 5 6	1	1	1	1	1	1	1 6	1	0	0	0	0	1	ART Fast Track	It is because it's simple to create the group	Yes	Often	No		No		Yes	Sometimes	Yes	Often	Yes	I wish to improve the training in the teen club module.	No		2 4 5	0	1	0	1	1	0	0	0	0	0	they should provide posters in the busy places and facilities
89	Hhohho	Male	Nurse	Nurse		High Volume Clinic (>1000 ART clients)	Clinic	1 2 3 4 5 6	1	1	1	1	1	1	1 2 4 5 6	1	1	0	1	1	1	Family Centered Care Model	We have more clients in this model because most our clients are families	No		No		No		Yes	Often	No		No		I don't know		3 4	0	0	1	1	0	0	0	0	0	0	send messages through radio, newspaper and tv adverts to make patient become aware and demand the services when they come to the clinic
90	Hhohho	Female	Nurse	Nurse		High Volume Clinic (>1000 ART clients)	Clinic	1 2 3 4 5 6	1	1	1	1	1	1	1 4 5 6	1	0	0	1	1	1	ART Fast Track	Most of the clients are virally suppressed so it was good to put them in the modelband to reduce linesnin the clinic and ease financial burdennon clients.	Yes	Often	No		No		Yes	Often	Yes	Often	No		No		3 4 5 9	0	0	1	1	1	1	0	0	0	0	do more of community health education visits
91	Manzini	Male	Nurse	Nurse		High Volume Clinic (>1000 ART clients)	Clinic	1 2 3 4 5 6	1	1	1	1	1	1	1 2 3 4 5	1	1	1	1	1	0	Outreach model	Meeting patients halfway helps for more patients to come and seek services. Time spent quing is minimal.	Yes	Sometimes	Yes	Sometimes	Yes	Sometimes	Yes	Sometimes	Yes	Sometimes	No		No		2 3 4 5 9	0	1	1	1	1	1	0	0	0	0	no comments
92	Hhohho	Female	Nurse	Nurse		Hospital	Hospital	1 2 3 5 6	1	1	1	0	1	1	1 2 5 6	1	1	0	0	1	1	ART Fast Track	Time convenient.	Yes	Often	Yes	Often	No		Yes	Never	Yes	Often	No		No		2 3 4	0	1	1	1	0	0	0	0	0	0	that we do more talks
93	Lubombo	Male	Other	Other	TB screening officer.	High Volume Clinic (>1000 ART clients)	Clinic	1 2 3 4 5 6	1	1	1	1	1	1	5	0	0	0	0	1	0	Teen Club	They refill on every 1st Saturday of the month every month.	No		No		No		No		Yes	Sometimes	No		No		3 4	0	0	1	1	0	0	0	0	0	0	no comments
94	Hhohho	Female	Nurse	Nurse		Health Center	Health Center	1 2 3 4 5 6	1	1	1	1	1	1	1 2 3 4 5 6	1	1	1	1	1	1	ART Fast Track	Individualized.The clients seems to enjoy fast track and teen club.	Yes	Often	Yes	Sometimes	Yes	Often	Yes	Often	Yes	Often	Yes	No comment	No		2 3 4	0	1	1	1	0	0	0	0	0	0	should be discussed on radio programs design pamphlets to give to art clients.
95	Hhohho	Male	Expert Client	Expert Client		Health Center	Health Center	1 2 3 4 5 6	1	1	1	1	1	1	1 3 4 5 6	1	0	1	1	1	1	ART Fast Track	Patients refill twice a year. It's saves money for transport.	Yes	Often	Yes	Often	Yes	Often	Yes	Often	Yes	Often	No		No		3 4 5	0	0	1	1	1	0	0	0	0	0	no comment.
96	Manzini	Female	Expert Client	Expert Client		Low to Medium Volume Clinic ( < 1000 ART clients)	Clinic	1 2 3 4 5 6	1	1	1	1	1	1	1 3 4	1	0	1	1	0	0	ART Fast Track	Clients avoid Que and it save time	No		No		Yes	Sometimes	Yes	Never	Yes	Sometimes	No		No		5 9	0	0	0	0	1	1	0	0	0	0	to broadcast to radio and organize campaign or deep tank meetings.
97	Lubombo	Female	Nurse	Nurse		High Volume Clinic (>1000 ART clients)	Clinic	1 2 3 4 5 6	1	1	1	1	1	1	1	1	0	0	0	0	0	Teen Club	Its every month and on saturday so they are able to attend fully and excited yo meet their friends. And set refreshment , counselling sessions and educational session.	Yes	Often	No		No		No		Yes	Often	Yes	I think they should provide us with the pamphlets models to use when teaching the kids according to their different ages.	No		1 2 3 4	1	1	1	1	0	0	0	0	0	0	to provide community health education or motivation according to their tinkhundla.
98	Shiselweni	Male	Nurse	Nurse		Health Center	Health Center	1 2 3 4 5 6	1	1	1	1	1	1	2 3 5	0	1	1	0	1	0	Facility based treatment club	Because other models have just started, still marketing them to clients	No		No		No		No		No		No		I don't know		3 4 9	0	0	1	1	0	1	0	0	0	0	use media like it has happened with the introduction of dolutegravir to sensitize member/community about changes that are being implemented
99	Lubombo	Female	Nurse	Nurse		Hospital	Hospital	1 2 3 5 6	1	1	1	0	1	1	1 2 3	1	1	1	0	0	0	ART Fast Track	It is the first one that was implemented It reduces workload on staff more than other models	Yes	Often	Yes	Never	Yes	Often	Yes	Never	Yes	Sometimes	I prefer not to answer		No		2 3 4 9	0	1	1	1	0	1	0	0	0	0	provision of educational material such as pamphlets
100	Hhohho	Male	Nurse	Nurse		High Volume Clinic (>1000 ART clients)	Clinic	1 2 3 4 5 6	1	1	1	1	1	1	1 2 4 5 6	1	1	0	1	1	1	ART Fast Track	It reduces number of visits of clients in the facility as clients refill for others	Yes	Often	Yes	Often	No		Yes	Often	Yes	Often	No		No		2 3 4 9	0	1	1	1	0	1	0	0	0	0	education through media
101	Lubombo	Female	Nurse	Nurse		High Volume Clinic (>1000 ART clients)	Clinic	1 2 3 4 5 6	1	1	1	1	1	1	1 5	1	0	0	0	1	0	ART Fast Track	Only DSD model offered for adults in the clinic	Yes	Often	I don't know		I don't know		I don't know		Yes	Sometimes	I don't know		I prefer not to answer		3 4	0	0	1	1	0	0	0	0	0	0	no comments
102	Manzini	Female	Expert Client	Expert Client		High Volume Clinic (>1000 ART clients)	Clinic	1 3 4 5 6	1	0	1	1	1	1	1 5	1	0	0	0	1	0	ART Fast Track	It's because the fast track clients do not que	Yes	Sometimes	No		No		No		Yes	Often	Yes	Now I know more on teen club and I know the benefits of both DSD.	Yes	There should be other DSD other than the two we have here in the facility.	3 4	0	0	1	1	0	0	0	0	0	0	for most of those who are always on duty on work there should be another way if they are more working in one place there should be a mobile clinic could help
103	Shiselweni	Male	Other	Pharmacy	Pharmacy technician	Hospital	Hospital	1 2 3 4 5 6	1	1	1	1	1	1	1 5	1	0	0	0	1	0	Teen Club	No comment	No		No		No		No		Yes	Sometimes	I don't know		I don't know		6	0	0	0	0	0	0	0	0	1	0	no comment
104	Hhohho	Male	Expert Client	Expert Client		High Volume Clinic (>1000 ART clients)	Clinic	1 2 3 4 5 6	1	1	1	1	1	1	1 4 5 6	1	0	0	1	1	1	ART Fast Track	Clients like Fast track	Yes	Often	I don't know		I don't know		Yes	Often	Yes	Sometimes	I don't know		I don't know		3 4	0	0	1	1	0	0	0	0	0	0	no comments
105	Hhohho	Female	Expert Client	Expert Client		High Volume Clinic (>1000 ART clients)	Clinic	1 2 3 4 5 6	1	1	1	1	1	1	1 4 5 6	1	0	0	1	1	1	ART Fast Track	Clients like Fast Track	Yes	Often	I don't know		I don't know		Yes	Often	Yes	Sometimes	I don't know		I don't know		3 4	0	0	1	1	0	0	0	0	0	0	no comments
106	Lubombo	Female	Expert Client	Expert Client		Low to Medium Volume Clinic ( < 1000 ART clients)	Clinic	1 2 3 4 5 6	1	1	1	1	1	1	1	1	0	0	0	0	0	ART Fast Track	No comments	Yes	Often	Yes	Often	Yes	Never	Yes	Never	Yes	Often	I don't know		Yes	For teen clubs - Transport, sports, other supplies: pencils, booklets, caps, pens	3 4	0	0	1	1	0	0	0	0	0	0	no comments
107	Lubombo	Female	Nurse	Nurse		Hospital	Hospital	1 2 3 4 5 6	1	1	1	1	1	1	1 3 4 5	1	0	1	1	1	0	ART Fast Track	No comments	Yes	Often	Yes	Sometimes	Yes	Often	Yes	Often	Yes	Sometimes	No		I don't know		1 4 5	1	0	0	1	1	0	0	0	0	0	media education
108	Lubombo	Male	Expert Client	Expert Client		Hospital	Hospital	3 4 5 6	0	0	1	1	1	1	1 3 4 5	1	0	1	1	1	0	ART Fast Track	We are a high volume clinic, so we are trying to cut the number of routine clients to our facility	Yes	Sometimes	I don't know		I don't know		I don't know		Yes	Often	No		I prefer not to answer		2 3 4	0	1	1	1	0	0	0	0	0	0	no comments
109	Shiselweni	Female	Expert Client	Expert Client		High Volume Clinic (>1000 ART clients)	Clinic	1 2 3 4 5	1	1	1	1	1	0	1 5	1	0	0	0	1	0	Teen Club	They don't miss classes,waiting period very short.	Yes	Sometimes	Yes	Often	Yes	Often	Yes	Sometimes	Yes	Sometimes	No		No		4	0	0	0	1	0	0	0	0	0	0	print ice materials
110	Shiselweni	Female	Other	Counsellor	HTS	High Volume Clinic (>1000 ART clients)	Clinic	1 2 3 4 6	1	1	1	1	0	1	1 2 3 5	1	1	1	0	1	0	ART Fast Track	No need for disclosure in Fast track	Yes	Sometimes	I don't know		Yes	Sometimes	Yes	Sometimes	Yes	Sometimes	I don't know		I don't know		3 4 5	0	0	1	1	1	0	0	0	0	0	no comments
111	Manzini	Female	Nurse	Nurse		Low to Medium Volume Clinic ( < 1000 ART clients)	Clinic	1 2 3 4 5 6	1	1	1	1	1	1	1 2 3 4 5 6	1	1	1	1	1	1	ART Fast Track	More client prefer it because it takes less time	Yes	Often	Yes	Often	Yes	Often	Yes	Often	No		No		No		2 3 4 5 9	0	1	1	1	1	1	0	0	0	0	health awareness and promotion programmes on the radio iec material provisions
112	Shiselweni	Female	Expert Client	Expert Client		High Volume Clinic (>1000 ART clients)	Clinic	1 2 3 4 5 6	1	1	1	1	1	1	1 4 6	1	0	0	1	0	1	Community ART Group	No response	No		No		No		Yes	Often	No		No		I don't know		3 4	0	0	1	1	0	0	0	0	0	0	no response
113	Shiselweni	Female	Other	Pharmacy	Pharmacy assistant	Low to Medium Volume Clinic ( < 1000 ART clients)	Clinic	1 2 3 4 5 6	1	1	1	1	1	1	1 3 4 5	1	0	1	1	1	0	Teen Club	Teen club patients do not come during the week most are at school	No		Yes	Often	Yes	Sometimes	Yes	Sometimes	Yes	Often	No		No		1 2 3 4 5	1	1	1	1	1	0	0	0	0	0	they should provide billboards
114	Lubombo	Female	Expert Client	Expert Client		Low to Medium Volume Clinic ( < 1000 ART clients)	Clinic	1 2 3 4 5 6	1	1	1	1	1	1	1 2 3 4 5 6	1	1	1	1	1	1	Facility based treatment club	Some of the client come from our catchment area because of shortage of medicine in their clinics.	Yes	Often	Yes	Often	Yes	Sometimes	Yes	Sometimes	No		No		No		1 2 3 4 5 9	1	1	1	1	1	1	0	0	0	0	to train more health workers and provide the equipment for models
115	Hhohho	Female	Other	Other	Data clerk	Health Center	Health Center	1 2 3 4 5 6	1	1	1	1	1	1	1 2 4 5 6	1	1	0	1	1	1	ART Fast Track	Client prepare to come themselves to get the medication being mixed with others	Yes	Often	No		Yes	Never	Yes	Often	Yes	Often	No		No		3	0	0	1	0	0	0	0	0	0	0	no respond
116	Shiselweni	Female	Expert Client	Expert Client		Health Center	Health Center	1 2 3 4 5 6	1	1	1	1	1	1	1 2 5	1	1	0	0	1	0	ART Fast Track	It's easy to manage it	No		No		No		No		No		No		I prefer not to answer		3 4	0	0	1	1	0	0	0	0	0	0	air it on social media
117	Hhohho	Male	Nursing Assistant	Nursing Assistant		Health Center	Health Center	1 2 3 4 5 6	1	1	1	1	1	1	1 2 3 4 5 6	1	1	1	1	1	1	Teen Club	A lot of children are on treatment hence they are grouped on a Saturday ( first Saturday of the month) for treatment ,refill,games,physchosocial support.	Yes	Often	No		Yes	Sometimes	Yes	Often	Yes	Often	No		Yes	Facility based club is needed to address adult psycho social support,to empower them on treatment adherence and disclosure to avoid stigma and discrimination.	3 4	0	0	1	1	0	0	0	0	0	0	community awareness session
118	Shiselweni	Female	Nursing Assistant	Nursing Assistant		High Volume Clinic (>1000 ART clients)	Clinic	1 2 3 4 5 6	1	1	1	1	1	1	1 4 5	1	0	0	1	1	0	ART Fast Track	No response	Yes	Sometimes	Yes	Never	Yes	Often	No		Yes	Never	Yes	Psychological aspects,palliative care,communicable diseases To have our government psychologist move around at least once a month Bring hospice at home closer to our facility,because of people are bedridden by cancer	Yes	You must come and unpacked the DSD models	8	0	0	0	0	0	0	0	0	0	0	to visit our facility time and again ( more especially twice)
119	Manzini	Female	Expert Client	Expert Client		High Volume Clinic (>1000 ART clients)	Clinic	1 2 3 4 5 6	1	1	1	1	1	1	1 2 5 6	1	1	0	0	1	1	Teen Club	No response	Yes	Often	Yes	Often	No		No		Yes	Often	No		No		2 3 4 5	0	1	1	1	1	0	0	0	0	0	posters on streets media
120	Hhohho	Female	Nurse	Nurse		Hospital	Hospital	1 2 3 4 5 6	1	1	1	1	1	1	1 2 3 4 5 6	1	1	1	1	1	1	ART Fast Track	More patient are viral load suppressed and received multi months refills	Yes	Sometimes	No		Yes	Never	Yes	Sometimes	Yes	Sometimes	No		No		3 4	0	0	1	1	0	0	0	0	0	0	radio and tv shows to educate patient anout the dvd and the importance of this dsds
121	Hhohho	Female	Nurse	Nurse		Hospital	Hospital	1 2 3 4 5 6	1	1	1	1	1	1	1 2 3 4 5	1	1	1	1	1	0	ART Fast Track	Most of our clients are virally suppressed and receive multi-month refils	Yes	Often	Yes	Often	No		Yes	Sometimes	Yes	Often	No		No		3 4	0	0	1	1	0	0	0	0	0	0	radio and tv shows
122	Manzini	Male	Nurse	Nurse		Hospital	Hospital	1 2 3 5 6	1	1	1	0	1	1	1 4	1	0	0	1	0	0	ART Fast Track	Convinient for clients as they spend less Time at the facility	Yes	Often	Yes	Never	Yes	Never	Yes	Often	Yes	Never	I don't know		Yes	We require a phlebotomist on site	3 4	0	0	1	1	0	0	0	0	0	0	include on sbis thursday health talks
123	Lubombo	Male	Prefer not to answer	Prefer not to answer		Low to Medium Volume Clinic ( < 1000 ART clients)	Clinic	1 2 3 5 6	1	1	1	0	1	1	1 3 4 5	1	0	1	1	1	0	Outreach model	Most of our clients are found in the community and they don't have the means of coming to the facility. The other thing is we are not fully functional in terms of the clinic so maybe this explains why we have a high number of outreach clients	Yes	Often	Yes	Never	Yes	Often	Yes	Often	Yes	Often	No		No		4 5 9	0	0	0	1	1	1	0	0	0	0	none at the moment. being informed by us health care workers or others who are already in models i think is enough.
124	Manzini	Female	Nurse	Nurse		Low to Medium Volume Clinic ( < 1000 ART clients)	Clinic	1 2 3 4 5 6	1	1	1	1	1	1	1 3 4	1	0	1	1	0	0	Community ART Group	Because It is more convinient for the clients since they live in remote areas	No		No		No		No		No		I prefer not to answer		Yes	Training	4	0	0	0	1	0	0	0	0	0	0	training and campaigns
125	Hhohho	Female	Nurse	Nurse		Low to Medium Volume Clinic ( < 1000 ART clients)	Clinic	1 2 3 4 5 6	1	1	1	1	1	1	1 2 5 6	1	1	0	0	1	1	ART Fast Track	Less time waiting	Yes	Often	Yes	Often	Yes	Never	Yes	Sometimes	Yes	Often	No		Yes	Outreach model: we need vehicle for transport Teen club : we need transport fee and food plus toiletries	3 4	0	0	1	1	0	0	0	0	0	0	moh to provide posters and media promotion
126	Hhohho	Female	Expert Client	Expert Client		Low to Medium Volume Clinic ( < 1000 ART clients)	Clinic	1 2 3 4 5 6	1	1	1	1	1	1	1 2 3 4 5 6	1	1	1	1	1	1	ART Fast Track	It was designed to reduce clients waiting time and congestion.	Yes	Often	Yes	Never	Yes	Never	Yes	Sometimes	Yes	Often	No		Yes	Transport for CAGs	3 4	0	0	1	1	0	0	0	0	0	0	media can be of help iec material flyers
127	Shiselweni	Female	Nurse	Nurse		Health Center	Health Center	1 2 3 4 5 6	1	1	1	1	1	1	1 2 5	1	1	0	0	1	0	ART Fast Track	It is easy to manage especially with the human resources restrictions we have.	Yes	Often	Yes	Sometimes	No		No		No		I don't know		Yes	Formal training.	4	0	0	0	1	0	0	0	0	0	0	train all the health care providers on the dsd models.
128	Hhohho	Female	Nurse	Nurse		Hospital	Hospital	1 2 3 5 6	1	1	1	0	1	1	1 2 5 6	1	1	0	0	1	1	ART Fast Track	Most of them are virally suppressed and it targets clients that are over 18 years old	Yes	Often	Yes	Sometimes	No		No		Yes	Often	No		No		2 3 4	0	1	1	1	0	0	0	0	0	0	make pamphlets and advertise models on media
129	Lubombo	Female	Other	Counsellor	HTS	Low to Medium Volume Clinic ( < 1000 ART clients)	Clinic	1 2 3 5 6	1	1	1	0	1	1	1 3 4 5	1	0	1	1	1	0	Teen Club	Numbers of our teens keep decreasing I don't know why because we offer games, entertainment, music and do refills.	Yes	Often	Yes	Never	Yes	Often	Yes	Often	Yes	Often	No		No		4 5 9	0	0	0	1	1	1	0	0	0	0	none
130	Shiselweni	Male	Nurse	Nurse		Health Center	Health Center	1 2 3 4 5 6	1	1	1	1	1	1	1 2 3 4 5 6	1	1	1	1	1	1	Facility based treatment club	Because of transport problems and ART Fast track is still new	Yes	Sometimes	No		No		No		No		I don't know		Yes	We should be provided with all the new guidelines	3 4	0	0	1	1	0	0	0	0	0	0	provide art clinics with vehicles to visit all sites
131	Manzini	Female	Nurse	Nurse		Hospital	Hospital	3 5 6	0	0	1	0	1	1	1 3 4 5	1	0	1	1	1	0	ART Fast Track	No response	Yes	Often	Prefer not to answer		Yes	Sometimes	Yes	Sometimes	Yes	Often	Yes	The frequency of training to cover for new staff members in the department.	Yes	Pamphlet for DSD models and cards for the DSD	3 4 5 9	0	0	1	1	1	1	0	0	0	0	train all nurses/ staff members on dsd frequently. supply more pamphlet continue teaching about it on radio
132	Manzini	Female	Nurse	Nurse		High Volume Clinic (>1000 ART clients)	Clinic	1 2 3 4 5 6	1	1	1	1	1	1	1 2 4 5	1	1	0	1	1	0	ART Fast Track	Saves time for clients	Yes	Often	Yes	Sometimes	Yes	Sometimes	Yes	Often	Yes	Often	No		No		2 3 4 5	0	1	1	1	1	0	0	0	0	0	develop did pamphlets and magazines for art to read on their own about all available dsd models.
133	Hhohho	Female	Expert Client	Expert Client		High Volume Clinic (>1000 ART clients)	Clinic	1 2 3 4 5 6	1	1	1	1	1	1	1 4 5 6	1	0	0	1	1	1	Teen Club	We are having a high volume of ART Clients that we have at Facility level	Yes	Often	Yes	Often	No		Yes	Sometimes	Yes	Sometimes	No		Yes	Improving mobilisation of CommART groups	3 4 5	0	0	1	1	1	0	0	0	0	0	ministry should train all community workers, so that everybody can be educated on commart and its importance
134	Hhohho	Female	Expert Client	Expert Client		High Volume Clinic (>1000 ART clients)	Clinic	1 2 3 4 5 6	1	1	1	1	1	1	1 4 5 6	1	0	0	1	1	1	Teen Club	We are having high volume of art clients that we have at facility level.	Yes	Often	Yes	Often	No		Yes	Sometimes	Yes	Sometimes	No		Yes	On improving mobilisation of comm art group	3 4 5	0	0	1	1	1	0	0	0	0	0	ministry should train all community workers,so that everybody can be educated on comm art and it's importance
135	Hhohho	Male	Other	Community Health Worker	ACF	High Volume Clinic (>1000 ART clients)	Clinic	1 2 3 4 5 6	1	1	1	1	1	1	1 4 6	1	0	0	1	0	1	ART Fast Track	They adhere to treatment, appointment resulting to a good viral load and cd4 counts	Yes	Sometimes	Yes	Often	No		Yes	Sometimes	Yes	Sometimes	No		Yes	Pamphlets for all models and trainings for all models at least twice a year	1 2 3 4	1	1	1	1	0	0	0	0	0	0	ministry has to provide pamphlets in the facility and community. must provide training
136	Hhohho	Female	Nurse	Nurse		High Volume Clinic (>1000 ART clients)	Clinic	1 2 3 4 5 6	1	1	1	1	1	1	1 2 4	1	1	0	1	0	0	Facility based treatment club	They adhere to treatment, appointment resultingbto a good viral load and cd4 count.	Yes	Often	No		No		Yes	Often	Yes	Often	No		Yes	Pamphlet for all the model and training for all models at least twice a year.	1 2 3 4 5	1	1	1	1	1	0	0	0	0	0	ministry has provide pamphlets in the facility and community must provide trainings
137	Hhohho	Female	Expert Client	Expert Client		High Volume Clinic (>1000 ART clients)	Clinic	1 2 3 4 5 6	1	1	1	1	1	1	1 5	1	0	0	0	1	0	ART Fast Track	Enrolment on Fast track is on going.	Yes	Often	Yes	Never	Yes	Never	Yes	Never	Yes	Often	No		Yes	Outreach services should be resumed	3 4	0	0	1	1	0	0	0	0	0	0	pamphlets should be given to clients in addition to health talks
138	Manzini	Female	Nurse	Nurse		Hospital	Hospital	1 2 3 5 6	1	1	1	0	1	1	1 4	1	0	0	1	0	0	ART Fast Track	Decrease the waiting time	Yes	Often	No		No		Yes	Sometimes	No		No		No		3 4	0	0	1	1	0	0	0	0	0	0	through media broadcast- radio or television pamphlets
139	Lubombo	Female	Nurse	Nurse		Low to Medium Volume Clinic ( < 1000 ART clients)	Clinic	1 2 3 4 5 6	1	1	1	1	1	1	1 2 5	1	1	0	0	1	0	ART Fast Track	Because most clients have more than lower detectable results	No		No		No		No		Yes	Often	Yes	Outreach services because some people stay far away and work so it becomes difficult to come to the clinic	Yes	No comments	3 4 5 9	0	0	1	1	1	1	0	0	0	0	can health educate through media
140	Hhohho	Female	Expert Client	Expert Client		High Volume Clinic (>1000 ART clients)	Clinic	1 2 3 4 5 6	1	1	1	1	1	1	1 5 6	1	0	0	0	1	1	ART Fast Track	It is the model that the clinic currently focusses on.	Yes	Often	Yes	Never	Yes	Sometimes	Yes	Sometimes	Yes	Often	No		No		3 4 5	0	0	1	1	1	0	0	0	0	0	through pamphlets and education on radio about dsd models
141	Hhohho	Female	Nurse	Nurse		High Volume Clinic (>1000 ART clients)	Clinic	1 2 3 4 5 6	1	1	1	1	1	1	1 4	1	0	0	1	0	0	Community ART Group	Most patients prefer to be in groups to reduce hospital visits	No		No		No		No		No		I don't know		Yes	More staff training on DSD models Dissemination for more guidelines on DSD models	3 4	0	0	1	1	0	0	0	0	0	0	no comments
142	Hhohho	Female	Nursing Assistant	Nursing Assistant		High Volume Clinic (>1000 ART clients)	Clinic	1 4 5 6	1	0	0	1	1	1	1	1	0	0	0	0	0	Teen Club	Not sure	Yes	Never	Yes	Never	Yes	Never	Yes	Never	Yes	Never	I don't know		I don't know		6	0	0	0	0	0	0	0	0	1	0	no comments
143	Lubombo	Male	Nursing Assistant	Nursing Assistant		High Volume Clinic (>1000 ART clients)	Clinic	1 2 3 4 5 6	1	1	1	1	1	1	1 2 3 4 5 6	1	1	1	1	1	1	ART Fast Track	We are a high volume site	Yes	Sometimes	Yes	Sometimes	No		I don't know		Yes	Sometimes	Yes	The trainings should be done frequently to all health workers	Yes	Adequate supply of drugs	1 2 3 4 5	1	1	1	1	1	0	0	0	0	0	conduct road shows and supply clients with pamphlets and posters
144	Hhohho	Female	Expert Client	Expert Client		Hospital	Hospital	1 2 3 5 6	1	1	1	0	1	1	1 2 3 5	1	1	1	0	1	0	ART Fast Track	Simple because they are suppressed	Yes	Often	Yes	Often	Yes	Often	No		Yes	Often	No		No		2 3 4 5	0	1	1	1	1	0	0	0	0	0	nothing
145	Lubombo	Female	Other	Pharmacy	Pharmacy Assistant	Low to Medium Volume Clinic ( < 1000 ART clients)	Clinic	1 2 3 4 5 6	1	1	1	1	1	1	4 5	0	0	0	1	1	0	Teen Club	There are more clients because people are taking ART Medication.	Yes	Sometimes	Yes	Sometimes	Yes	Often	Yes	Often	Yes	Often	Yes	Need more traininigs	Yes	We need IEC materials	1	1	0	0	0	0	0	0	0	0	0	they need to provide more learning materials
146	Manzini	Female	Expert Client	Expert Client		High Volume Clinic (>1000 ART clients)	Clinic	3	0	0	1	0	0	0	1 5 6	1	0	0	0	1	1	ART Fast Track	More of the clients are old and suppressed so that the reason there are many in fast track	Yes	Often	No		No		Yes	Sometimes	Yes	Often	Yes	Those on CAG	Yes	Facility based treatment club	3 4	0	0	1	1	0	0	0	0	0	0	to do health education on community especially about cag
147	Shiselweni	Female	Nurse	Nurse		Hospital	Hospital	1 2 3 4 5 6	1	1	1	1	1	1	6	0	0	0	0	0	1	Family Centered Care Model	No comments	Yes	Never	Yes	Never	Yes	Never	Yes	Never	Yes	Never	No		Yes	Human resources More training	3 4 5 9	0	0	1	1	1	1	0	0	0	0	pamphlets
148	Manzini	Female	Expert Client	Expert Client		High Volume Clinic (>1000 ART clients)	Clinic	1 2 3 4 5 6	1	1	1	1	1	1	1	1	0	0	0	0	0	ART Fast Track	Clients do not like to que	Yes	Often	Yes	Never	Yes	Often	Yes	Never	Yes	Never	No		No		1 4 5	1	0	0	1	1	0	0	0	0	0	no comments
149	Manzini	Female	Nurse	Nurse		Hospital	Hospital	1 2 3 4 5 6	1	1	1	1	1	1	1 4	1	0	0	1	0	0	ART Fast Track	There is a lot of stable individuals who quality to be on fast track than couples that qualify to be on community ART group.	Yes	Sometimes	Yes	Never	Yes	Never	Yes	Sometimes	No		No		No		3 4	0	0	1	1	0	0	0	0	0	0	broadcast it on radio and social media.
150	Lubombo	Male	Nurse	Nurse		Low to Medium Volume Clinic ( < 1000 ART clients)	Clinic	1 2 3 4 5 6	1	1	1	1	1	1	1	1	0	0	0	0	0	ART Fast Track	Clients usually are referred from fast track to other services.	Yes	Sometimes	No		No		No		No		No		No		3 4 5 9	0	0	1	1	1	1	0	0	0	0	provide workshop and booklets for every model.
151	Lubombo	Female	Nurse	Nurse		High Volume Clinic (>1000 ART clients)	Clinic	1 2 3 4 5 6	1	1	1	1	1	1	1 4 5	1	0	0	1	1	0	ART Fast Track	No response	Yes	Often	No		No		No		No		Yes	Mentor is needed	Yes	Outreach Refresher courses	2 3 4 5 9	0	1	1	1	1	1	0	0	0	0	radio
152	Hhohho	Female	Nurse	Nurse		Hospital	Hospital	1 2 3 5 6	1	1	1	0	1	1	1 5	1	0	0	0	1	0	ART Fast Track	The type of clients enrolled on fast track are adults and most of them are virally suppressed. We have a high volume of adult clients which are plus or minus 11000	Yes	Often	No		No		No		No		No		Yes	For the fast track a lot of data is missing in terms of how best we can execute the model because of the high volume clients and issues of chronic care files missing making it difficult to book for 6 months	3 4	0	0	1	1	0	0	0	0	0	0	the use of pamphlets. radio talk shows. on going in service training for staff
153	Lubombo	Female	Medical Officer	Medical Officer		High Volume Clinic (>1000 ART clients)	Clinic	1 3 4 5	1	0	1	1	1	0	1 5	1	0	0	0	1	0	Teen Club	They are school going kids,so they come for refills on saturday once a monthly	Yes	Sometimes	No		Yes	Often	Yes	Sometimes	Yes	Often	No		No		1 2 3 4	1	1	1	1	0	0	0	0	0	0	no comments
154	Manzini	Female	Other	Counsellor	Councilllor	High Volume Clinic (>1000 ART clients)	Clinic	1 2 3 4 5 6	1	1	1	1	1	1	1 3 5	1	0	1	0	1	0	ART Fast Track	Most people are on fast track because outreach does less HIV tests	Yes	Often	Yes	Never	Yes	Often	Yes	Never	Yes	Often	I prefer not to answer		I don't know		2 3 4	0	1	1	1	0	0	0	0	0	0	programmes on sbis
155	Manzini	Male	Other	Pharmacy	Pharmacist	High Volume Clinic (>1000 ART clients)	Clinic	1 2 3 4 5 6	1	1	1	1	1	1	1 2 4 5 6	1	1	0	1	1	1	ART Fast Track	They do not queue and speed more time at the facility.	Prefer not to answer		Yes	Often	No		Yes	Often	Yes	Often	I prefer not to answer		I don't know		3 4	0	0	1	1	0	0	0	0	0	0	radio health talks and community awareness programmes.
156	Lubombo	Female	Expert Client	Expert Client		High Volume Clinic (>1000 ART clients)	Clinic	1 2 3 4 5 6	1	1	1	1	1	1	1 2 3 4 5	1	1	1	1	1	0	ART Fast Track	It is easy to enrolled	Yes	Sometimes	Yes	Often	Yes	Often	Yes	Often	Yes	Often	Yes	We need to be trained	Yes	Mentoring in service	2 3 4 5 9	0	1	1	1	1	1	0	0	0	0	need a car for outreach
157	Hhohho	Female	Nurse	Nurse		Health Center	Health Center	1 2 3 4 5 6	1	1	1	1	1	1	1 4 5 6	1	0	0	1	1	1	ART Fast Track	People don't like when they que, always in a hurry because they are not sick they are stable	Yes	Sometimes	Yes	Never	Yes	Never	Yes	Sometimes	Yes	Never	Yes	CommART	Yes	Nurses, expert client based in the facility	3 4	0	0	1	1	0	0	0	0	0	0	talk about it in the radio so that all patients are aware
158	Hhohho	Female	Nurse	Nurse		Health Center	Health Center	1 2 3 4 5 6	1	1	1	1	1	1	1 4 5 6	1	0	0	1	1	1	ART Fast Track	People don't like when they queue, always in a hurry because they are not sick,they are stable	Yes	Sometimes	No		No		Yes	Often	No		Yes	Recruit many clients on CAG	Yes	Nurses,expert client based in the facility	4	0	0	0	1	0	0	0	0	0	0	talk about it on radio so that all patients are aware
159	Hhohho	Female	Other	Nurse	Nurse Manager	High Volume Clinic (>1000 ART clients)	Clinic	1 2 3 4 5 6	1	1	1	1	1	1	1 2 4 6	1	1	0	1	0	1	Family Centered Care Model	This includes challenge clinic where a patient will bring along either a relative/ family member and Baby club which a support group of mothers with their babies seen together,since we are a paediatric clinic,children may not come alone with b	Yes	Often	Yes	Often	No		Yes	Sometimes	No		Yes	Strategy to break barriers that hinders the first in commutes reluctant to enrol in community art groups;they are reserved.	Yes	Teen club as treatment club- we need human resource as this model would need almost all cares to be available during teen club day-Lab personal nurse,pharmacy,EC and doctor for applications cases.Yet on Monday all these must be at work.	2 3 4	0	1	1	1	0	0	0	0	0	0	through mass media and explain the benefits so that patients can make use of these models
160	Lubombo	Male	Nursing Assistant	Nursing Assistant		Low to Medium Volume Clinic ( < 1000 ART clients)	Clinic	1 2 3 4 5 6	1	1	1	1	1	1	2 3 4 5 6	0	1	1	1	1	1	Community ART Group	They save the travelling expenses to come to the facility. The que is not long they wait for short time	Yes	Often	Yes	Often	Yes	Often	Yes	Often	Yes	Often	No		No		3 4 5	0	0	1	1	1	0	0	0	0	0	to train more health workers then provide the necessary equipment to conduct the models.
161	Manzini	Female	Expert Client	Expert Client		Low to Medium Volume Clinic ( < 1000 ART clients)	Clinic	1 2 3 4 5	1	1	1	1	1	0	1 3 4	1	0	1	1	0	0	ART Fast Track	It because clients still have stigma and also they don't like to Que.	Yes	Often	No		Yes	Never	Yes	Sometimes	Yes	Never	No		No		3 4 5	0	0	1	1	1	0	0	0	0	0	ministry of health should provide the facility with posters and do road shows.
162	Shiselweni	Female	Expert Client	Expert Client		Health Center	Health Center	1 2 3 5 6	1	1	1	0	1	1	1 2 5 6	1	1	0	0	1	1	ART Fast Track	The client don't spend time in the facility	Yes	Often	Yes	Often	No		No		Yes	Often	No		No		2 3	0	1	1	0	0	0	0	0	0	0	involve social media
163	Lubombo	Female	Expert Client	Expert Client		High Volume Clinic (>1000 ART clients)	Clinic	1 2 3 4 5 6	1	1	1	1	1	1	1 2 5	1	1	0	0	1	0	ART Fast Track	Most of the people are working so they prefer the fast track because it bus fast.	Yes	Often	Yes	Sometimes	No		No		Yes	Often	No		No		3	0	0	1	0	0	0	0	0	0	0	ministry should provide road shows.
164	Lubombo	Female	Expert Client	Expert Client		High Volume Clinic (>1000 ART clients)	Clinic	1 2 3 4 5 6	1	1	1	1	1	1	1 2 3 4 5 6	1	1	1	1	1	1	ART Fast Track	It is easy	Yes	Sometimes	Yes	Sometimes	Yes	Sometimes	Yes	Sometimes	Yes	Sometimes	Yes	Somebody must help us	Yes	Training	2 3 4 5 9	0	1	1	1	1	1	0	0	0	0	transport for outreach
165	Manzini	Female	Expert Client	Expert Client		High Volume Clinic (>1000 ART clients)	Clinic	1 2 3 4 5 6	1	1	1	1	1	1	1 4 5 6	1	0	0	1	1	1	ART Fast Track	They like to pick and go ,they don't stay for a long time.	Yes	Often	No		No		Yes	Sometimes	Yes	Sometimes	No		No		3 4 5	0	0	1	1	1	0	0	0	0	0	should have enough drugs
166	Hhohho	Female	Expert Client	Expert Client		High Volume Clinic (>1000 ART clients)	Clinic	1 2 3 4 5 6	1	1	1	1	1	1	1 3 5	1	0	1	0	1	0	Teen Club	It is because it's a pediatric clinic we have more adolescents that are treated at Baylor	Yes	Often	No		Yes	Often	No		Yes	Often	No		Yes	Community Art group model- to reduce the patient flow.	3	0	0	1	0	0	0	0	0	0	0	ministry of health should provide pamphlets about the dsd models.
167	Manzini	Male	Nursing Assistant	Nursing Assistant		High Volume Clinic (>1000 ART clients)	Clinic	1 2 3 4 5 6	1	1	1	1	1	1	1 5	1	0	0	0	1	0	ART Fast Track	ART fast track is the only DSD model luyengo clinic had chosen a long time back.	Yes	Often	No		No		No		No		Yes	On teen clubs,more trainings on paediatric and adolescents ART and counselling.	Yes	The use of pill boxes has great impact on the adherence of clients.More supply on pill boxes especially those entails b.s. drugs (AM,PM)invitation of motivational speaker could ecco the good adherence in teens.	3 4	0	0	1	1	0	0	0	0	0	0	on going health talks on media can put a great impact on the patient knowledge. allocation of nurses in community visits can also help on the community sensitisation on dsd models. training more healthcare workers on dsd models.
168	Shiselweni	Male	Expert Client	Expert Client		High Volume Clinic (>1000 ART clients)	Clinic	1 3 5 6	1	0	1	0	1	1	1 4 5	1	0	0	1	1	0	Teen Club	Because most of them are children and the day is suitable for them all	Yes	Often	Yes	Often	Yes	Often	Yes	Often	Yes	Often	No		Yes	Sign languages must be introduced in fast track	3 4	0	0	1	1	0	0	0	0	0	0	as they say it saves time,money and viral load needed to be suppressed so our ministry of health should improve or increase the intake of art groups and ( kudlisa inhloko)
169	Manzini	Female	Nurse	Nurse		High Volume Clinic (>1000 ART clients)	Clinic	1 2 3 4 5 6	1	1	1	1	1	1	1 5 6	1	0	0	0	1	1	ART Fast Track	We have already enrolled more than 2000 clients	Yes	Often	No		No		No		Yes	Often	No		Yes	Training in all DSD models	3 4	0	0	1	1	0	0	0	0	0	0	health talks in radio,television and billboards.
170	Shiselweni	Female	Nurse	Nurse		High Volume Clinic (>1000 ART clients)	Clinic	1 2 3 4 5 6	1	1	1	1	1	1	1 4 5	1	0	0	1	1	0	Community ART Group	No comments	Yes	Sometimes	Yes	Never	Yes	Never	Yes	Often	Yes	Often	No		No		3 4 9	0	0	1	1	0	1	0	0	0	0	have enough medication for models especially tld (orders not delivered on time) mobile clinic/transport for outreach (some places are far away and they don't have transport)
171	Shiselweni	Female	Expert Client	Expert Client		High Volume Clinic (>1000 ART clients)	Clinic	1 2 3 4 5 6	1	1	1	1	1	1	1 5	1	0	0	0	1	0	ART Fast Track	Community ART group they save money and time of coming to the facility	Yes	Sometimes	Yes	Often	No		Yes	Often	Yes	Often	No		No		3	0	0	1	0	0	0	0	0	0	0	health education in media and drama
172	Shiselweni	Female	Nurse	Nurse		High Volume Clinic (>1000 ART clients)	Clinic	1 2 3 4 5 6	1	1	1	1	1	1	1 2 4	1	1	0	1	0	0	Community ART Group	Because they are a group and in the community they contribute on the bus fare because most of our clients are from far yet most of them are not working so money for transport is an issue.	Yes	Sometimes	Yes	Often	Yes	Never	Yes	Often	Yes	Never	Yes	To know more and what is expected from the model.	Yes	No comments	3 4	0	0	1	1	0	0	0	0	0	0	health education on media
[truncated: 126 more columns]
