# Supplementary material for: Client and healthcare worker experiences with differentiated HIV treatment models in Eswatini
Source: PLoS One. 2022 May 25;17(5):e0269020. doi: 10.1371/journal.pone.0269020 (PMC9132331; doi:10.1371/journal.pone.0269020)
Supplement: S4 Appendix — (XLSX) [file pone.0269020.s004.xlsx]

## Sheet: Sheet1
StudyID	region	positionfacility	positionfacility_other	facilitytype	staff_mo	staff_motrained	staff_motrained_num	staff_nartis	staff_nartistrained	staff_nartistrained_num	staff_imai	staff_imaitrained	staff_imaitrained_num	staff_na	staff_natrained	staff_natrained_num	staff_ec	staff_ectrained	staff_ectrained_num	staff_artvct	staff_artvcttrained	staff_artvcttrained_num	numberartseen	source	numberclientsart	source_activeart	dsdmodels	dsdmodelsoffer_none	dsdmodelsoffer_ft	dsdmodelsoffer_txclub	dsdmodelsoffer_outreach	dsdmodelsoffer_cag	dsdmodelsoffer_tc	dsdmodelsoffer_fccm	dsdmodelsoffer_other	dsdmodels_ft	dsdmodels_adulttreatmentclub	dsdmodels_teentreatmentclub	dsdmodels_outreach	dsdmodels_cag	dsdmodels_teenclub	dsdmodels_fccm	dsdmodels_other	liketooffer	liketooffer_none	liketooffer_ft	liketooffer_txclub	liketooffer_outreach	liketooffer_cag
1	Hhohho	Other	Medical officer	Hospital	3	Multiple	3	7	Multiple	7	7	Multiple	7	2	Zero		5	Multiple	5	24	Multiple	22	More than 200 clients	Appointment register	13000	APMR	2 3 5 6	0	1	1	0	1	1	0	0	2000	0	0		700	60			4 5	0	0	0	1	1
2	Manzini	Sister in charge		Hospital	2	Multiple	2	5	Multiple	5	5	Multiple	4	3	Multiple	3	5	Multiple	4	20	Multiple	18	100 - 200 clients	Appointment register	2929	APMR	2 4 6	0	1	0	1	0	1	0	0	608		133	172		133			7	0	0	0	0	0
3	Hhohho	Sister in charge		Health Center	0			3	Multiple	3	0			0			4	Multiple	3				50 - 100 clients	Appointment register	3500	CMIS	2 5 6 7	0	1	0	0	1	1	1	0	677		70		66	0	34		3 4	0	0	1	1	0
4	Hhohho	Staff Nurse		Health Center	1	Multiple	1	3	Multiple	2	4	Multiple	4	1	Multiple	1	3	Multiple	3				100 - 200 clients	APMRX/ appointment register	3700	APMRX	2 5 6 7 8	0	1	0	0	1	1	1	1	440		100		200	0	300	Challenge clinic	4	0	0	0	1	0
5	Shiselweni	Sister in charge		Health Center	1	Multiple	1	2	Multiple	2	2	Multiple	2	1	Multiple	1	8	Multiple	8				0 - 50 clients	Appointment register	2189	APMR + ART Register	2 4 5 6	0	1	0	1	1	1	0	0	16			38	32	86			1	1	0	0	0	0
6	Shiselweni	Sister in charge		Health Center	1	Zero		3	Multiple	1	2	Zero		0			3	Zero					100 - 200 clients	CMIS + appointment register	0	No data provided	2 3 6	0	1	1	0	0	1	0	0	770	420	127			150			5	0	0	0	0	1
7	Lubombo	Sister in charge		Health Center	3	Multiple	1	4	Multiple	1	4	Zero		0			4	Multiple	2				50 - 100 clients	Appointment register	0	NA	2 4 6	0	1	0	1	0	1	0	0	33		70	76		70			3 5 7	0	0	1	0	1
8	Hhohho	Other	Assistant Director clinic	High Volume Clinic (>1000 ART clients)	10	Multiple	10	11	Multiple	11	11	Multiple	11	0			5	Multiple	5				100 - 200 clients	EMR + M & E	2951	EMR & M &E	2 6 7 8	0	1	0	0	0	1	1	1	1478					538	1693	Baby club	1	1	0	0	0	0
9	Hhohho	Other	Senior nurse	High Volume Clinic (>1000 ART clients)	0			7	Multiple	5	7	Multiple	5	0			14	Multiple	13				0 - 50 clients	Appointment register	1553	APMR	2 3 5 6	0	1	1	0	1	1	0	0	64	0	80		41	60			7	0	0	0	0	0
10	Hhohho	Sister in charge		High Volume Clinic (>1000 ART clients)	0			3	Multiple	3	0			1	Multiple	1	3	Multiple	3				50 - 100 clients	Appointment register and initiation registers	2000	Appointment and initiation registers	2 5 6 7	0	1	0	0	1	1	1	0	600		0		27	80	105		3 4	0	0	1	1	0
11	Hhohho	Sister in charge		High Volume Clinic (>1000 ART clients)	0			5	Multiple	5	0			1	Multiple	1	3	Multiple	3				50 - 100 clients	CMIs	2450	CMIs	2 6	0	1	0	0	0	1	0	0	49					38			3 5	0	0	1	0	1
12	Hhohho	Staff Nurse		High Volume Clinic (>1000 ART clients)	0			3	Zero		3	Zero		0			5	Multiple	5				0 - 50 clients	ART Register	1500	M&E	2 5	0	1	0	0	1	0	0	0	60		0		57				6	0	0	0	0	0
13	Hhohho	Sister in charge		High Volume Clinic (>1000 ART clients)	0			3	Multiple	3	3	Multiple	3	1	Multiple	1	10	Multiple	5				0 - 50 clients	Appointment register	1170	APMR	2 6	0	1	0	0	0	1	0	0	90					51			4	0	0	0	1	0
14	Hhohho	Sister in charge		Hospital	1	Multiple	1	4	Multiple	4	1	Multiple	1	2	Multiple	2	9	Multiple	9				100 - 200 clients	Appointment register	4249	APMR	2 3 6 7	0	1	1	0	0	1	1	0	1176					145	299		5	0	0	0	0	1
15	Shiselweni	Sister in charge		High Volume Clinic (>1000 ART clients)	0			3	Multiple	3	0			0			4	Multiple	4				0 - 50 clients	CMIS	1522	ART register	2 5 6	0	1	0	0	1	1	0	0	800		40		33	0			1	1	0	0	0	0
16	Shiselweni	Staff Nurse		Hospital	1	Multiple	1	3	Multiple	3	1	Multiple	1	1	Multiple	1	11	Multiple	11				50 - 100 clients	Appointment register	3106	CMIS	2	0	1	0	0	0	0	0	0	16								3 5 7	0	0	1	0	1
17	Shiselweni	Sister in charge		High Volume Clinic (>1000 ART clients)	0			2	Multiple	2	2	Multiple	2	0			0						0 - 50 clients	Appointment register	1730	Appointment register	5 6 7	0	0	0	0	1	1	1	0			60		10	0	31		5 6 7	0	0	0	0	1
18	Shiselweni	Staff Nurse		High Volume Clinic (>1000 ART clients)	0			3	Multiple	3	4	Multiple	4	1	Multiple	1	2	Multiple	2				50 - 100 clients	Appointment register	1819	CMIS	2 5 6	0	1	0	0	1	1	0	0	0		0		0	0			1	1	0	0	0	0
19	Shiselweni	Sister in charge		High Volume Clinic (>1000 ART clients)	0			2	Multiple	1	2	Zero		1	Zero		5	Zero					0 - 50 clients	Register	0	None	5	0	0	0	0	1	0	0	0			0		18				2	0	1	0	0	0
20	Shiselweni	Sister in charge		High Volume Clinic (>1000 ART clients)	0			2	Multiple	2	3	Multiple	3	1	Multiple	1	0						0 - 50 clients	CMIS	791	APMR	2 3 4 5 6	0	1	1	1	1	1	0	0	108			51	6	27			7	0	0	0	0	0
21	Shiselweni	Sister in charge		High Volume Clinic (>1000 ART clients)	0			2	Multiple	2	2	Multiple	2	1	Zero		4	Multiple	3				50 - 100 clients	HMIS	1107	HMIS	2 5 6	0	1	0	0	1	1	0	0	45		70		27	0			7	0	0	0	0	0
22	Lubombo	Sister in charge		High Volume Clinic (>1000 ART clients)	0			0			2	Multiple	1	2	Multiple	1	3	Multiple	2				100 - 200 clients	CMIS	1480	CMIS	2 3 4 5 6 7	0	1	1	1	1	1	1	0	81			200	0	63	10		1	1	0	0	0	0
23	Lubombo	Staff Nurse		Hospital	2	Multiple	2	6	Multiple	6	6	Multiple	6	1	Multiple	1	5	Multiple	4				100 - 200 clients	Appointment register	5111	Data quality assessment	2 6	0	1	0	0	0	1	0	0	1990		0			120			4	0	0	0	1	0
24	Lubombo	Staff Nurse		High Volume Clinic (>1000 ART clients)	0			4	Multiple	4	4	Multiple	4	3	Multiple	3	2	Multiple	2				0 - 50 clients	Appointment register	709	M and E	2 6	0	1	0	0	0	1	0	0	131					65			5	0	0	0	0	1
25	Lubombo	Sister in charge		High Volume Clinic (>1000 ART clients)	0			3	Multiple	3	3	Multiple	3	2	Multiple	2	4	Multiple	2				0 - 50 clients	Appointment register and CMIS	1036	CMIS	2 6	0	1	0	0	0	1	0	0	89		65			0			4 5 7	0	0	0	1	1
26	Lubombo	Sister in charge		High Volume Clinic (>1000 ART clients)	0			3	Multiple	3	3	Multiple	3	1	Multiple	1	6	Multiple	6				50 - 100 clients	Appointment register	2779	CMIS	2 3 4 5 6	0	1	1	1	1	1	0	0	404	0	70	79	8	0			7	0	0	0	0	0
27	Lubombo	Sister in charge		High Volume Clinic (>1000 ART clients)	0			4	Multiple	4	4	Multiple	4	1	Zero		3	Multiple	3				0 - 50 clients	APMR	0	NA	2 6	0	1	0	0	0	1	0	0	0		0			0			7	0	0	0	0	0
28	Manzini	Sister in charge		High Volume Clinic (>1000 ART clients)	3	Multiple	2	8	Multiple	7	8	Multiple	7	2	Multiple	1	0						More than 200 clients	M&E	15000	M&E	2 4 6	0	1	0	1	0	1	0	0	6895			9		124			3	0	0	1	0	0
29	Manzini	Sister in charge		High Volume Clinic (>1000 ART clients)	0			2	Multiple	1	3	Multiple	2	1	Multiple	0	2	Multiple	1				0 - 50 clients	From clinic records	1120	From clinic records	2 5 6	0	1	0	0	1	1	0	0	258				50	103			3	0	0	1	0	0
30	Manzini	Sister in charge		High Volume Clinic (>1000 ART clients)	0			6	Multiple	6	6	Multiple	6	5	Multiple	5	12	Multiple	12				50 - 100 clients	ART appointment register.	4525	Appointment register.	2 5 6	0	1	0	0	1	1	0	0	2001				28	0			8	0	0	0	0	0
31	Manzini	Staff Nurse		High Volume Clinic (>1000 ART clients)	0			4	Multiple	4	4	Multiple	4	1	Zero		13	Multiple	7				0 - 50 clients	CMIS and Appointment register	1990	ART Register	2 3 4 5 6 7	0	1	1	1	1	1	1	0	200	0	36	18	42	42	8		1	1	0	0	0	0
32	Manzini	Staff Nurse		High Volume Clinic (>1000 ART clients)	3	Multiple	3	13	Multiple	13	13	Multiple	13	1	Multiple	1	8	Multiple	8				More than 200 clients	Reception register book	8148	M&E office	2 5	0	1	0	0	1	0	0	0	738				20				3	0	0	1	0	0
33	Hhohho	Sister in charge		Low to Medium Volume Clinic ( < 1000 ART clients)	0			3	Multiple	3	1	Multiple	1	1	Multiple	1	12	Multiple	10				0 - 50 clients	CMIS	550	CMIS	6 7	0	0	0	0	0	1	1	0			0			20	68		4 5	0	0	0	1	1
34	Hhohho	Sister in charge		Low to Medium Volume Clinic ( < 1000 ART clients)	0			5	Multiple	5	5	Multiple	5	1	Multiple	1	5	Multiple	5				0 - 50 clients	Appointments register	760	Art register	2 3 6 7	0	1	1	0	0	1	1	0	284	30	0			46	19		4	0	0	0	1	0
35	Shiselweni	Staff Nurse		Low to Medium Volume Clinic ( < 1000 ART clients)	0			1	Multiple	1	1	Multiple	1	1	Zero		2	Multiple	2				0 - 50 clients	CMIS	333	CMIS	5 6	0	0	0	0	1	1	0	0			19		7	0			4	0	0	0	1	0
36	Shiselweni	Staff Nurse		Low to Medium Volume Clinic ( < 1000 ART clients)	0			4	Multiple	4	4	Multiple	4	0			8	Multiple	8				0 - 50 clients	CMIS	711	APMR	2 4 6 7	0	1	0	1	0	1	1	0	53		45	20		0	8		3 5	0	0	1	0	1
37	Lubombo	Sister in charge		Low to Medium Volume Clinic ( < 1000 ART clients)	0			2	Multiple	2	3	Multiple	3	1	Multiple	1	0						0 - 50 clients	M&E data	407	Registers	2 4 5 6	0	1	0	1	1	1	0	0	15		21	386	386	0			7	0	0	0	0	0
38	Manzini	Staff Nurse		Low to Medium Volume Clinic ( < 1000 ART clients)	0			1	Multiple	1	0			0			5	Multiple	3				0 - 50 clients	Appointment Register	350	ART register and pre-ART register	2 4 5	0	1	0	1	1	0	0	0	19		0	14	13				1	1	0	0	0	0
39	Manzini	Sister in charge		Low to Medium Volume Clinic ( < 1000 ART clients)	0			3	Multiple	3	3	Multiple	3	0			2	Multiple	2				0 - 50 clients	Daily refill book	573	ART register	2 4 7	0	1	0	1	0	0	1	0	139		27	27			22		1	1	0	0	0	0
[truncated: 7 more columns]
